# Supplementary material for: An association mapping approach to identify favourable alleles for tomato fruit quality breeding
Source: BMC Plant Biol. 2014 Dec 3;14:337. doi: 10.1186/s12870-014-0337-9 (PMC4266912; doi:10.1186/s12870-014-0337-9)
Supplement: Additional file 1: — Phenotypic values of the ten nutritional and quality traits analysed for each genotype. Mean and standard error are reported. [file 12870_2014_337_MOESM1_ESM.xlsx]

## Sheet: Explora tot
Additional file 1. Phenotypic values of the ten nutritional and quality traits analysed for each genotype. Mean and standard error are reported.
			AsA		β-carotene		trans-licopene		cis-lycopene		Phenolics		Dry weight weight		Fresh Weight		pH		Soluble solids content		Titratable acidity
			mg/100g FW		μg/g FW		μg/g FW		μg/g FW		mg GAE/100g FW		g/100g FW		g		pH units		°Brix		g citric ac./100ml juice
CODE	ORIGIN	GENOTYPE	Mean 2011-2012	±SE	Mean 2011-2012	±SE	Mean 2011-2012	±SE	Mean 2011-2012	±SE	Mean 2011-2012	±SE	Mean 2011-2012	±SE	Mean 2011-2012	±SE	Mean 2011-2012	±SE	Mean 2011-2012	±SE	Mean 2011-2012	±SE
E1	ITALY	Belmonte PBL01	22.7117	3.24273	2.14917	0.239831	135.314	17.9273	6.52917	0.606637	25.0587	2.02729	7.59667	0.292491	252.881	28.0208	4.4675	0.0493921	6.13333	0.170264	0.413333	0.0317025
E2	ITALY	Costoluto Fiorentino	29.0125	1.59309	2.22417	0.443262	102.199	8.9155	4.91167	0.737295	43.6863	1.90652	8.80667	0.449901	113.667	8.21956	4.36917	0.0280546	5.78333	0.176169	0.484167	0.0192456
E3	ITALY	Camp n° 3 S.C.-NA	29.4739	2.36212	2.1125	0.288689	55.055	3.35367	1.39083	0.11776	59.6567	4.15093	8.625	0.582001	17.113	1.3	4.19917	0.0128192	6.39167	0.250895	0.4925	0.0282072
E4	ITALY	Canestrino di Lucca	32.4669	1.18505	0.726667	0.0882947	150.353	20.4196	5.67083	0.755822	42.5108	1.67639	9.61167	0.227558	174.889	20.1497	4.78667	0.0906904	6.9	0.263427	0.265	0.0229129
E5	ITALY	Cento Scocche	40.325	0.85185	1.63	0.139935	43.125	3.02952	1.69833	0.195013	47.3792	2.16425	8.76333	0.260354	27.8333	1.66166	4.34333	0.014941	5.46667	0.0432283	0.394167	0.0138421
E6	ITALY	Corbarino PC01	36.1819	0.718293	2.205	0.141708	148.713	25.5557	4.60917	0.433258	44.4922	0.467056	7.49167	0.411399	27.3333	2.50781	4.5125	0.0201556	6.76667	0.169819	0.3975	0.0171943
E7	ITALY	Corbarino PC04	36.1233	1.67428	1.50917	0.209655	61.3392	9.22251	3.44583	0.67132	39.489	3.51291	9.90833	0.514752	26.75	2.2574	4.45333	0.0338744	6.40833	0.188076	0.425	0.0113818
E8	ITALY	Corbarino PC05	34.5902	1.41757	3.64417	0.349908	102.41	17.5696	2.85333	0.252932	55.49	3.90666	8.58	0.237922	22.0667	1.10111	4.36833	0.0141867	7.375	0.180959	0.459167	0.00847977
E9	ITALY	Costoluto Rosso di Rotonda PCRR01	30.1922	2.56646	1.14167	0.170057	94.1367	21.571	3.64667	0.60761	41.8724	2.43622	8.975	0.688572	313.5	21.1384	4.28333	0.0643656	6.28333	0.395205	0.438333	0.0205173
E10	ITALY	Cuore di Bue PCB01	29.0103	1.19063	2.20083	0.431575	94.3008	8.97949	4.91583	0.638527	43.9256	3.18381	7.23667	0.173141	118.5	21.1376	4.43167	0.0640293	6.71667	0.340195	0.453333	0.0184774
E11	ITALY	Fabrizio	35.5614	2.03848	0.663333	0.208011	40.6433	5.89307	1.98333	0.345232	49.3067	1.74084	7.08333	0.364981	76.3333	4.68805	4.43417	0.0552331	5.41667	0.196497	0.374167	0.0137322
E12	ITALY	Fiaschetto	29.6292	2.81322	4.9775	0.329049	139.799	16.0641	5.26417	0.694241	44.7	1.45239	8.72333	0.357647	25.08	2.32	4.32417	0.0245091	5.525	0.126805	0.435833	0.0275367
E14	ITALY	Kiros	24.4825	4.24621	2.16083	0.116907	92.7333	5.44403	5.24833	0.245982	33.3933	2.95236	8.72833	0.590607	64.2917	0.958333	4.355	0.0405362	6.51667	0.227913	0.409167	0.0160236
E16	URSS	Nero di Crimea	35.1975	0.700425	2.23417	0.168664	79.1383	14.4711	3.19	0.382813	48.7833	1.96158	7.42667	0.207712	11.765	0.921022	4.215	0.0408155	8.9	0.205603	0.631667	0.0178306
E17	ITALY	Pantano Romanesco	32.6038	2.16375	1.77333	0.147758	53.6617	5.61391	3.31333	0.381296	51.5511	2.29396	9.11833	0.401783	182.333	24.8484	4.35083	0.0204665	6.29167	0.17209	0.486667	0.0203132
E20	ITALY	Pizzutello	38.8137	1.31641	2.21583	0.590011	120.09	31.0592	3.7375	0.651077	53.1463	3.23437	10.0783	0.0369158	29.6667	1.28236	4.3825	0.0254095	6.20833	0.329935	0.479167	0.0366899
E21	ITALY	Pomodorino Giallo	33.5942	2.68773	0.426667	0.0641534	0.375833	0.0319673	0	0	55.68	1.82975	9.46667	0.641808	8.69048	0.796179	4.35333	0.0297803	7.05833	0.2527	0.420833	0.0141667
E22	Unknown	Rimone	30.3042	1.09324	1.31167	0.229597	82.8358	18.7223	2.48667	0.357971	41.89	2.04806	9.36333	0.599237	80.5	5.34166	4.45417	0.0449656	5.94167	0.221721	0.371667	0.0151674
E23	ITALY	SanMarzano 1-38 SMEC	25.9938	2.16489	0.7225	0.130629	45.2233	8.37579	1.51833	0.266915	62.1183	1.11146	9.92333	0.266929	41.375	1.09801	4.52833	0.0277115	5.68333	0.0903137	0.33	0.0118705
E24	ITALY	SanMarzano 2-20 SMEC 3	33.4069	1.05635	1.83167	0.128156	135.188	20.7862	4.145	0.158155	43.2055	1.18731	8.58167	0.507612	64.4667	3.98285	4.385	0.0193649	6.35833	0.10903	0.36	0.00961375
E25	ITALY	SanMarzano 2	29.9556	1.82759	2.06583	0.211715	138.643	25.8094	5.77083	0.458916	41.099	1.78236	9.33333	0.446435	66.2778	2.29237	4.3875	0.0230324	5.94167	0.205034	0.376667	0.0107544
E27	ITALY	Santa Chiara	24.7936	2.02187	1.91167	0.316924	63.7825	15.2794	4.12167	0.961682	31.3336	2.63927	8.00667	0.223094	67.5333	5.85353	4.24167	0.0206278	5.30833	0.178571	0.405833	0.00820738
E28	ITALY	Scatolone di Bolsena	32.0508	1.19499	1.26583	0.158111	43.2908	3.13334	2.2025	0.326898	55.6827	2.07851	9.89333	0.329107	167.5	9.00278	4.3175	0.0187538	6.06667	0.253262	0.396667	0.0327833
E29	ITALY	Sel PC03	36.3622	3.24611	1.84083	0.210402	124.293	21.1335	6.0525	0.828563	40.2883	4.14756	8.48	0.467162	24.5417	1.69609	4.30083	0.0326241	6.66667	0.206461	0.4225	0.0389857
E30	ITALY	Sel PC07	38.9358	1.67578	3.50167	0.21403	153.527	19.2912	4.33917	0.172071	50.9409	6.21386	10.06	0.384335	16.5	0.856349	4.41833	0.0438633	7.875	0.207118	0.5325	0.0359951
E32	ITALY	Sorrento PS01	35.9275	4.1113	3.82167	0.16485	180.608	10.2438	8.5975	0.353013	32.587	1.5076	8.825	0.175533	177.25	22.5986	4.4925	0.0226008	6.58333	0.243346	0.3925	0.00888692
E33	ITALY	Sorrento PS02	28.4954	2.27194	1.87	0.180676	112.683	17.0877	4.16667	0.336108	56.001	3.92495	8.36667	0.224063	226.6	13.5701	4.3775	0.0204541	5.975	0.0954455	0.396667	0.0132764
E34	ITALY	Sorrento PS04	36.3258	1.61229	1.5225	0.328512	93.0425	12.638	3.2725	0.343822	34	1.75389	9.90667	0.263295	234.833	17.5602	4.2275	0.0635577	5.85	0.143812	0.416667	0.00752101
E35	ITALY	Tondo col pizzo	23.5733	1.61623	2.11083	0.369298	133.971	19.4199	4.03583	0.486502	37.5083	2.04607	10.37	0.780145	24.7695	1.15	4.40917	0.0449319	6.575	0.369505	0.368333	0.024241
E38	Unknown	Moneymaker	39.0318	2.40879	1.55917	0.140365	106.439	17.3187	3.96167	0.464454	44.1444	2.13052	10.9267	0.167743	35.2675	1.69	4.37333	0.0437336	6.16667	0.265528	0.428333	0.0220823
E39	ITALY	Casarbore	39.3531	0.818267	3.07333	0.302673	30.2467	4.52367	0.859167	0.0687822	79.7675	1.69982	9.11833	0.268147	29.5833	1.40485	4.3275	0.0208576	7.3	0.113485	0.531667	0.0140256
E40	ITALY	GiaGiù	36.0569	1.85263	0.418333	0.0632076	1.45	0.228765	0.09	0.0307236	56.235	3.22402	9.97333	0.259148	21.5833	0.995127	4.26	0.0382179	7.60833	0.117072	0.628333	0.0255198
E41	ITALY	Parmitanella	45.7737	0.968006	2.8275	0.0995758	136.955	10.9659	5.43417	0.290244	53.9813	2.65193	8.25667	0.246653	49.09	4.08895	4.315	0.017386	7.43333	0.14941	0.620833	0.018026
E42	ITALY	PI15250	34.2817	0.820346	2.195	0.199231	113.644	16.7056	3.86167	0.528821	56.5775	2.24428	9.31667	0.528259	23.78	3.65	4.31417	0.0492283	6.30833	0.104053	0.425	0.00917011
E43	ITALY	Principe Borghese	42.7836	1.64776	1.5025	0.204165	61.9525	6.93871	2.3925	0.354581	51.9688	2.27153	9.84333	0.318032	24.8889	1.8026	4.52833	0.0155131	6.70833	0.266133	0.395	0.0181116
E45	ITALY	SM246	41.0914	1.23183	1.27917	0.140402	74.4475	17.6677	3.05417	0.358055	54.471	2.93816	10.3067	0.289778	60.6667	2.2161	4.7775	0.0565702	6.5	0.245567	0.28	0.00992395
E48	ITALY	Vesuvio 2001	34.9689	0.734151	2.66333	0.263273	115.082	7.63363	4.64333	0.443181	58.157	3.12368	8.76	0.483735	24.625	1.17571	4.37	0.0104447	7.15	0.1681	0.415	0.0202447
E49	SOUTH AMERICA	Latin american cultivar (Perù)	33.61	0.543364	1.13833	0.228529	92.0875	18.9865	2.96333	0.319861	53.6856	1.77531	9.675	1.3428	17.548	0.98	4.21	0.042994	6.65833	0.155436	0.623333	0.00940127
E50	SOUTH AMERICA	Latin american cultivar (Ecuador)	29.4308	1.00197	1.31083	0.111684	138.893	18.7841	5.185	0.382334	51.2033	3.40884	7.22167	0.177189	126.6	11.4044	4.44083	0.0195192	6.59167	0.168081	0.45	0.0123091
E51	SOUTH AMERICA	Latin american cultivar (Perù)	28.3735	1.05823	1.80083	0.193044	82.7025	14.8398	2.55417	0.280839	42.085	2.34959	7.98333	0.373065	37.054	1.75	4.47833	0.022591	6.44167	0.198654	0.5025	0.0270556
E53	SOUTH AMERICA	Latin american cultivar (Honduras)	33.5233	1.04289	0.696667	0.107304	93.6775	15.1474	4.46417	0.991127	45.5636	1.47594	10.37	0.281366	69.0833	8.61241	4.28167	0.0481606	5.98333	0.320472	0.466667	0.0217539
E54	SOUTH AMERICA	Latin american cultivar (Bolivia)	36.9897	1.97466	0.2675	0.0373583	0.615833	0.223028	0	0	72.9667	6.2453	9.93833	0.387233	19.45	2.89	4.195	0.0172108	7.38333	0.143987	0.639167	0.0294253
E55	SOUTH AMERICA	Latin american cultivar (Colombia)	32.6407	2.59842	2.53917	0.405407	106.936	12.4503	3.275	0.299192	50.4175	1.03197	8.16833	0.307803	24.5	2.02485	4.4725	0.0337128	6.00833	0.325311	0.399167	0.01464
E57	SOUTH AMERICA	Latin american cultivar (Perù)	26.2058	0.855628	2.56333	0.214301	123.844	11.4827	5.9125	0.486123	39.47	1.51258	7.76833	0.304428	151.25	18.2079	4.27583	0.0439948	5.98333	0.173569	0.530833	0.0328555
E60	SOUTH AMERICA	Latin american cultivar (Iquique, Tarapaca, Perù)	35.4458	1.03213	1.68417	0.0433355	81.0583	11.0285	3.44167	0.179494	48.1642	1.84623	7.59	0.553293	106.8	15.144	4.35917	0.0176866	5.89167	0.248468	0.463333	0.0218581
E64	SOUTH AMERICA	Cuba Plum	35.7733	2.70037	2.27333	0.241518	88.8142	6.52312	2.89333	0.177603	60.385	2.89937	7.625	0.200162	10.0833	0.820738	4.1675	0.0624151	7.05833	0.224775	0.675	0.0203567
E66	FRANCE	Marmande	30.6321	1.41033	3.46667	0.347941	125.661	9.59822	7.3175	0.854096	38.1317	1.22367	7.74	0.358069	111.383	8.36104	4.235	0.0288018	5.70833	0.240409	0.4725	0.032172
E68	SOUTH AMERICA	Latin american cultivar (Tarapodo mercado, San Martin, Peru)	34.5333	0.952387	1.64333	0.215246	109.977	16.2768	5.94917	0.619447	52.9992	4.82073	8.06833	0.285895	28.9167	1.69517	4.2675	0.0158652	6.41667	0.184569	0.605833	0.0151986
E70	SOUTH AMERICA	Latin american cultivar (Perù)	40.6606	1.33487	2.095	0.261651	81.4083	7.84581	4.21333	0.509428	56.7763	4.43025	6.78667	0.280876	13.625	1.18629	4.21083	0.0219317	6.16667	0.175953	0.56	0.025136
E71	Unknown	Caro Red	34.5428	1.90049	25.1408	2.99388	9.79	2.07313	1.14667	0.0215087	43.2744	3.29088	8.71	0.50183	89.7056	12.2076	4.43167	0.0301469	6.7	0.282307	0.42	0.00685344
E72	Unknown	Moneymaker	29.3522	1.54143	1.03333	0.084677	93.5292	13.4446	2.56167	0.271215	45.4956	2.10131	9.88667	1.31687	51.2917	3.35684	4.23083	0.0104779	5.86667	0.221337	0.4175	0.0298513
E73	Unknown	Ailsa Craig	39.4829	1.46852	7.7875	0.557484	85.2033	8.4697	1.94917	0.136523	52.4529	2.39671	7.33333	0.333333	34.8992	2.20258	4.42667	0.0202385	6.89167	0.115114	0.485833	0.0101845
E74	BRAZIL	Rio Grande	34.5233	2.73284	2.07917	0.231135	120.703	7.25016	3.95	0.352336	51.254	3.64859	7.5	0.341565	63	2.83284	4.29667	0.0493339	6.24167	0.211939	0.4	0.0188294
E75		Gold Nugget	25.4692	1.14628	2.30333	0.3353	13.94	3.4995	0.4475	0.151258	59.3277	2.83194	7.83333	0.307318	11.2071	0.403535	4.2275	0.0172822	6.825	0.160551	0.603333	0.0238154
E76	URSS	Black Plum	29.64	2.37317	3.91667	0.471274	102.436	14.0638	3.855	0.498222	43.3438	1.85754	8.555	0.717834	19.9833	1.50608	4.31667	0.0218581	7.74167	0.259212	0.551667	0.0250404
E77	URSS	Paul Robeson	34.1408	1.87695	1.06083	0.0478707	78.2867	11.6193	2.8575	0.200877	46.8418	2.64981	6.83333	0.401386	118.267	11.3065	4.30583	0.0450834	7.70833	0.586264	0.4625	0.00494286
E79	Unknown	Nyagous	33.7344	0.313071	1.815	0.282678	60.3117	11.8912	2.75917	0.664603	38.078	2.15222	7.66667	0.210819	72.8333	2.38193	4.54583	0.0634663	6.95	0.275379	0.383333	0.0108246
E82	CHINA	Chang Li	40.5804	1.04076	1.21083	0.144822	1.76083	0.595729	0	0	53.686	2.53921	9.66667	1.08525	11.3889	1.46481	4.21333	0.02734	7.925	0.402101	0.524167	0.0307842
E83	SOUTH AMERICA	235, Bolivia	42.2508	0.893277	0.598333	0.0406916	2.945	0.877745	0.0158333	0.00712	86.2333	2.7433	9.1	0.660808	27.0586	2.6754	4.15417	0.0309804	7.86667	0.250252	0.745833	0.0249987
E85	SOUTH AMERICA	250, Bolivia	37.1658	1.01676	3.00333	0.398483	101.644	13.5084	5.4075	1.28806	55.1228	2.76482	6.83333	0.307318	22.223	1.1	4.185	0.0447129	6.94167	0.163048	0.718333	0.0212786
E86	SOUTH AMERICA	266, Bolivia	32.6736	3.86451	3.655	0.200437	138.803	27.3679	2.99917	0.465498	53.7236	2.3583	7.5	0.31926	15.1389	0.923376	4.37583	0.020724	6.48333	0.158034	0.415	0.0140076
E87	SOUTH AMERICA	284, Bolivia	44.7394	1.87545	0.11	0.0150756	1.18667	0.35542	0	0	63.4233	5.147	6.83333	0.477261	24.5833	1.65034	4.42917	0.0222744	6.41667	0.162291	0.476667	0.0273677
E88	SOUTH AMERICA	313, Bolivia	30.4235	3.01832	0.455	0.156203	3.11583	0.784692	0.103333	0.0541229	44.2736	2.7274	9.66667	0.614636	27.632	2.05	4.27417	0.021793	6.26667	0.253561	0.551667	0.0312088
E89	AFRICA	13, Rhodesia	32.1	2.13551	2.54667	0.386868	47.3717	6.9858	1.33583	0.214428	49.3075	0.949328	6.77667	0.20482	5.35	0.528362	4.26417	0.026442	7.25	0.25361	0.408333	0.015994
E90	ASIA	Hama, Syria	36.6014	2.76162	1.41167	0.0964352	118.437	15.8552	6.00333	0.716629	52.2492	1.93631	7.33333	0.210819	141.233	22.5611	4.17167	0.0230557	6.11667	0.317384	0.525	0.0274828
E91	CENTRAL AMERICA	7092, Mexico	28.6333	2.93998	0.964167	0.188874	98.3033	3.71411	3.975	0.492017	41.1033	2.55938	8.5	0.67082	57.0833	3.37248	4.5325	0.0242501	6.08333	0.232846	0.344167	0.0150483
E92	SOUTH AMERICA	M-4, Bolivia	41.7445	2.30446	0.48	0.0594546	0.1875	0.0740508	0	0	68.325	6.13169	9.16667	0.477261	17.2083	0.834308	4.40417	0.0366279	7.75	0.0417424	0.534167	0.0195579
E93	USA	White beauty	26.52	2.93972	0.126667	0.0259467	0.611667	0.131569	0.0216667	0.0105049	37.8564	1.29558	7.83333	0.166667	39.681	2.45	4.36833	0.0240212	6.125	0.265468	0.421667	0.0265385
E94	SOUTH AMERICA	1404, Guatemala	37.5697	2.50855	1.875	0.274167	105.541	8.74898	4.58583	0.431245	54.7983	2.27031	8.16667	0.542627	37.6667	3.05687	4.29583	0.0416053	7.125	0.210744	0.4775	0.0273342
E95	SOUTH AMERICA	1463, El Salvador	33.5242	2.4055	2.805	0.13764	135.225	21.3113	4.0175	0.322599	52.4391	2.09033	8.5	0.341565	25.3333	2.67914	4.4625	0.0278286	7.625	0.175	0.359167	0.0133971
E97	SOUTH AMERICA	1544, Guatemala	41.6992	2.38173	2.3625	0.290478	100.882	15.9989	4.2825	0.863901	53.4892	2.78416	7.66667	0.421637	87.4167	5.69013	4.08333	0.0361464	7.05	0.242618	0.681667	0.0323061
E98	SOUTH AMERICA	1663, Guatemala	30.6075	1.51961	1.17583	0.239531	32.0608	4.54626	3.045	0.39357	45.805	3.21922	7.83333	0.749074	64.6667	5.15536	4.315	0.0740546	6.60833	0.436491	0.44	0.0391191
E99	CHINA	Tien-min, China	40.4811	1.46753	0.773333	0.0848915	0.9275	0.0912383	0	0	59.1	3.44578	7.5	0.619139	41.9333	2.5938	4.32167	0.0164148	6.99167	0.214072	0.585	0.016855
E102	SOUTH AMERICA	Chuco, Colombia	28.5725	1.02979	2.73917	0.222552	174.055	20.4391	5.39667	0.621807	44.83	6.18504	7.92667	0.630379	55.49	2.09	4.4775	0.02908	6.2	0.272196	0.3975	0.0282608
E103	USA	Mini Red Current	51.2262	1.00315	3.7475	0.194111	87.1858	8.22636	4.015	0.289756	59.2384	4.10798	10.8333	1.22247	6.1	0.44	4.405	0.0473302	8.63333	0.342525	0.5875	0.0268871
E105	SOUTH AMERICA	Pera Grande	26.0069	1.03023	2.2925	0.122184	162.135	17.9763	5.90333	0.50559	49.5667	4.42306	7.33333	0.210819	64.8667	5.9873	4.38583	0.039609	5.45	0.143284	0.3575	0.0125
E106	USA	Cornell 111	29.9347	1.17972	3.30417	0.159124	105.847	13.8974	4.0675	0.212254	39.176	2.82541	8.5	0.428174	91.6389	4.82824	4.19917	0.0234991	5.625	0.079891	0.5425	0.015673
E107	EUROPE	E-L-19, Spain	33.5939	1.15096	2.415	0.327107	49.6817	9.76336	1.4125	0.181133	44.901	2.26325	9.83333	0.600925	75.4028	2.41201	4.24583	0.0265849	5.13333	0.214382	0.471667	0.0165983
E108	EUROPE	V-L-80, Spain	37.5179	1.56183	1.45167	0.211147	75.91	10.6583	2.01417	0.166913	52.2817	3.83422	7.66667	0.210819	128.037	14.4425	4.40083	0.0258626	6.51667	0.167799	0.491667	0.00534185
E109	EUROPE	V-L-101, Spain	22.6048	1.54087	0.971667	0.105449	46.8842	3.87382	2.61917	0.259088	34.9743	3.21978	9.66667	0.494413	63	3.39362	4.24083	0.0407033	5.74167	0.249987	0.436667	0.0198224
E111	USA	Black cherry	37.1567	1.15517	2.20083	0.208314	48.7858	2.47225	2.40083	0.177412	54.2093	2.85756	8.83333	0.401386	7.314	1.04	4.29	0.0144075	8.56667	0.1339	0.618333	0.0165068
E113	SOUTH AMERICA	270, Bolivia	32.5892	1.9889	2.28833	0.167838	99.4717	15.78	3.83833	0.413519	45.646	2.65286	7.79667	0.444235	78.4167	15.0629	4.24667	0.0514094	6.21667	0.339079	0.476667	0.0397784
E114	SOUTH AMERICA	391, Chile	35.0198	1.51961	2.58417	0.371174	109.276	23.3985	3.3175	0.763537	49.4271	3.30203	7.83333	0.477261	47.3889	3.46989	4.4375	0.0188746	7.14167	0.249381	0.5675	0.0414715
E115	SOUTH AMERICA	No Known Plant ID,Peru	47.4169	0.893277	5.11	0.649896	193.172	16.3639	6.73	0.305135	47.059	3.79223	8.35	0.644334	51.1389	6.28644	4.09833	0.0319762	6.74167	0.273157	0.738333	0.032353
E116	ITALY	Allungato locale dell'Abruzzo	35.115	1.01676	2.4975	0.346939	88.9658	11.8954	4.975	0.425125	44.314	4.55146	9.695	1.34302	110.9	8.73556	4.43333	0.0239423	7.70833	0.192849	0.424167	0.00891529
E117	ITALY	Allungato medio grosso	25.4767	2.06	1.43167	0.0762257	98.4133	13.8638	4.01583	0.324659	41.0392	2.52271	8.83333	0.166667	104.417	5.23516	4.44583	0.0183591	6.4	0.238683	0.335	0.010113
E118	ITALY	Marzano 113	22.4017	0.313071	1.63167	0.331854	74.9492	11.7073	2.84167	0.402518	34.8617	1.99958	9	0.339608	54.1042	1.98495	4.49167	0.0310384	6.46667	0.151924	0.396667	0.0197459
E119	ITALY	Campano	28.2175	1.04076	1.49917	0.157703	130.929	17.1857	5.53333	0.400033	38.98	2.74122	8.66667	0.802773	45.9583	3.28152	4.57833	0.0265385	6.8	0.153741	0.345833	0.00933049
E120	ITALY	Castelong	25.9028	0.893277	1.2725	0.188016	74.5792	9.27275	4.10583	0.629016	39.1425	2.76952	6.5	0.223607	77.5833	4.97731	4.34667	0.0432633	5.50833	0.171649	0.3675	0.015132
E121	ITALY	BS 38591 determinato	28.49	1.02979	0.940833	0.186448	35.0725	6.08249	1.94333	0.331373	40.9236	2.71646	7.24167	0.308333	94.0833	5.23198	4.38583	0.0341001	6.81667	0.245824	0.4625	0.0147774

## Sheet: Foglio1
CODE	Genotype
E1	1
E2	2
E3	3
E4	4
E5	5
E6	6
E7	7
E8	8
E9	9
E10	10
E11	11
E12	12
E14	14
E16	16
E17	17
E20	20
E21	21
E22	22
E23	23
E24	24
E25	25
E27	27
E28	28
E29	29
E30	30
E32	32
E33	33
E34	34
E35	35
E38	38
E39	39
E40	40
E41	41
E42	42
E43	43
E45	45
E48	48
E49	49
E50	50
E51	51
E53	53
E54	54
E55	55
E57	57
E60	60
E64	64
E66	66
E68	68
E70	70
E71	71
E72	72
E73	73
E74	74
E75	75
E76	76
E77	77
E79	79
E82	82
E83	83
E85	85
E86	86
E87	87
E88	88
E89	89
E90	90
E91	91
E92	92
E93	93
E94	94
E95	95
E97	97
E98	98
E99	99
E102	102
E103	103
E105	105
E106	106
E107	107
E108	108
E109	109
E111	111
E113	113
E114	114
E115	115
E116	116
E117	117
E118	118
E119	119
E120	120
E121	121
	BX
	STR
	URI
	ZBR
