# Supplementary material for: An association mapping approach to identify favourable alleles for tomato fruit quality breeding
Source: BMC Plant Biol. 2014 Dec 3;14:337. doi: 10.1186/s12870-014-0337-9 (PMC4266912; doi:10.1186/s12870-014-0337-9)
Supplement: Additional file 7: — Kinship matrix calculated at MAF >5% and MAF >10%. [file 12870_2014_337_MOESM7_ESM.xls]

## Sheet: Kinship-matrix MAF >5%
Additional file 7. Kinship matrix calculated using MAF>5%
Taxa	E1	E2	E4	E5	E6	E7	E8	E9	E10	E11	E14	E16	E17	E20	E21	E22	E23	E24	E25	E27	E28	E29	E30	E32	E33	E34	E39	E40	E41	E43	E45	E48	E50	E53	E55	E57	E60	E64	E66	E68	E70	E71	E72	E73	E74	E75	E76	E77	E79
E1	1.97324	1.57375	1.58413	1.51076	1.54142	1.52	1.53273	1.72026	1.64741	0.734556	0.90703	0.808313	1.63852	1.53617	1.46107	0.91935	1.38551	1.52103	1.52109	0.78828	1.57586	1.56392	1.49121	1.68262	1.49075	1.50494	1.50559	1.5457	1.5954	1.51687	1.5024	1.54999	1.65023	1.52079	0.90239	1.51717	1.59794	1.46998	1.58321	1.32318	1.36078	1.63933	1.42232	1.48534	0.884471	0.923558	1.51	1.63712	1.65118
E2	1.57375	1.97107	1.51826	1.59555	1.58811	1.60812	1.54395	1.54245	1.53562	0.692091	0.890127	0.817586	1.67072	1.62783	1.51368	0.880131	1.47388	1.5302	1.53026	0.755623	1.82962	1.63391	1.54667	1.4791	1.54619	1.36569	1.56133	1.60181	1.61758	1.61065	1.52279	1.57461	1.52634	1.57038	0.980951	1.46338	1.72681	1.50974	1.92876	1.37012	1.37149	1.50674	1.48534	1.52838	0.86011	0.990765	1.57405	1.63111	1.54661
E4	1.58413	1.51826	1.97251	1.44507	1.52422	1.48779	1.51155	1.63222	1.49822	0.843969	0.967927	0.734164	1.54902	1.43862	1.41828	0.992215	1.49545	1.53689	1.53696	0.874761	1.45311	1.46331	1.4639	1.65792	1.46346	1.5842	1.47794	1.48179	1.47656	1.48018	1.52948	1.4944	1.58672	1.44985	0.917134	1.52622	1.57839	1.37126	1.47996	1.28114	1.29238	1.59251	1.46775	1.46659	0.963892	0.87069	1.49424	1.52013	1.52019
E5	1.51076	1.59555	1.44507	1.97249	1.74187	1.80016	1.75632	1.52156	1.45907	0.64823	0.846475	0.845421	1.55513	1.7628	1.58071	0.815098	1.59054	1.70526	1.7053	0.682124	1.66041	1.75855	1.70153	1.50724	1.70096	1.29953	1.67231	1.76287	1.64163	1.78281	1.70856	1.75128	1.47244	1.61035	0.99808	1.46984	1.57444	1.62256	1.63331	1.41584	1.37414	1.50148	1.4687	1.59156	0.760551	0.985117	1.75457	1.60719	1.5562
E6	1.54142	1.58811	1.52422	1.74187	1.97069	1.74559	1.86646	1.54564	1.46762	0.688688	0.841792	0.810695	1.55029	1.67743	1.60011	0.843128	1.59727	1.71443	1.71447	0.704039	1.59907	1.64611	1.70454	1.52416	1.70397	1.40758	1.75207	1.71189	1.63056	1.72681	1.74674	1.74226	1.48387	1.58335	0.988805	1.41705	1.56417	1.54818	1.61717	1.37012	1.34149	1.5176	1.41456	1.52874	0.786799	0.993497	1.75286	1.59866	1.5176
E7	1.52	1.60812	1.48779	1.80016	1.74559	1.97287	1.74016	1.55651	1.48974	0.6796	0.909788	0.850955	1.58009	1.79656	1.63815	0.854309	1.60859	1.72102	1.72105	0.72468	1.64254	1.80577	1.69806	1.4996	1.6975	1.34304	1.71189	1.73249	1.6595	1.79341	1.74569	1.73209	1.49111	1.56954	0.980951	1.47729	1.59504	1.61914	1.6397	1.38925	1.39497	1.51434	1.43514	1.55808	0.810332	1.005	1.71957	1.63241	1.5448
E8	1.53273	1.54395	1.51155	1.75632	1.86646	1.74016	1.97323	1.54709	1.43426	0.699214	0.879381	0.825928	1.53032	1.69086	1.5907	0.849656	1.63557	1.73937	1.7394	0.697512	1.58677	1.66389	1.74263	1.51547	1.74204	1.38429	1.73795	1.77198	1.63454	1.74457	1.7876	1.79294	1.48315	1.61267	0.997882	1.42863	1.54311	1.54607	1.56977	1.36867	1.3095	1.51217	1.46275	1.57656	0.809656	0.984067	1.79266	1.59902	1.53092
E9	1.72026	1.54245	1.63222	1.52156	1.54564	1.55651	1.54709	1.9725	1.58451	0.754744	0.898687	0.813234	1.58836	1.50388	1.49858	0.939232	1.45304	1.57594	1.576	0.786351	1.52218	1.52839	1.55343	1.6839	1.55294	1.54867	1.51421	1.5521	1.57508	1.52369	1.57466	1.56327	1.68009	1.52458	0.927382	1.53472	1.58438	1.46803	1.54794	1.34974	1.36786	1.63815	1.43405	1.51153	0.913054	0.928432	1.56706	1.62032	1.59716
E10	1.64741	1.53562	1.49822	1.45907	1.46762	1.48974	1.43426	1.58451	1.97101	0.763276	0.869759	0.75561	1.64519	1.49874	1.41656	0.897162	1.35891	1.44717	1.44724	0.809077	1.54819	1.49314	1.44165	1.64474	1.44122	1.41079	1.46588	1.48206	1.51308	1.50402	1.44013	1.45732	1.57204	1.42193	0.864563	1.51931	1.63024	1.47227	1.55272	1.35896	1.37985	1.55676	1.41981	1.51415	0.846804	0.909001	1.45174	1.56178	1.56825
E11	0.734556	0.692091	0.843969	0.64823	0.688688	0.6796	0.699214	0.754744	0.763276	1.95653	1.28754	0.73702	0.74887	0.65458	0.635332	1.20604	0.842975	0.714457	0.714627	1.733	0.633153	0.644398	0.642784	0.768698	0.642773	0.895855	0.699214	0.65512	0.665262	0.71661	0.724035	0.656395	0.779502	0.672168	0.415572	0.907824	0.768258	0.606112	0.667415	0.635345	0.507261	0.782243	0.71557	0.696349	1.21138	0.685405	0.670716	0.725238	0.724371
E14	0.90703	0.890127	0.967927	0.846475	0.841792	0.909788	0.879381	0.898687	0.869759	1.28754	1.94818	0.885611	0.880697	0.853525	0.825619	1.05043	1.05347	0.947018	0.947157	1.32836	0.835721	0.858784	0.856642	0.88098	0.856518	1.01988	0.831688	0.859997	0.809656	0.874811	0.944895	0.843149	0.945621	0.835987	0.45419	0.921682	0.880697	0.787452	0.866487	0.664228	0.684398	0.972688	0.906673	0.856943	1.082	0.450144	0.8632	0.870113	0.871992
E16	0.808313	0.817586	0.734164	0.845421	0.810695	0.850955	0.825928	0.813234	0.75561	0.73702	0.885611	1.9605	0.754873	0.877862	0.831006	0.522797	0.873525	0.829973	0.830127	0.713877	0.838051	0.88498	0.851226	0.778657	0.851106	0.779709	0.848205	0.876922	0.866487	0.897309	0.831885	0.845573	0.770396	0.797321	0.289524	0.737262	0.792038	0.848475	0.856697	0.700706	0.684002	0.779622	0.795802	0.759498	0.606296	0.765106	0.845304	0.838204	0.798679
E17	1.63852	1.67072	1.54902	1.55513	1.55029	1.58009	1.53032	1.58836	1.64519	0.74887	0.880697	0.754873	1.97251	1.56714	1.45803	0.902094	1.38253	1.50576	1.50582	0.796412	1.7061	1.58884	1.48811	1.61639	1.48765	1.39432	1.51408	1.57842	1.5696	1.57642	1.49545	1.55482	1.60564	1.55898	0.936966	1.52628	1.77532	1.49361	1.68306	1.36234	1.33833	1.60957	1.52512	1.63958	0.863224	0.934072	1.50757	1.62884	1.59902
E20	1.53617	1.62783	1.43862	1.7628	1.67743	1.79656	1.69086	1.50388	1.49874	0.65458	0.853525	0.877862	1.56714	1.97141	1.63656	0.828676	1.52139	1.64692	1.64697	0.688101	1.70607	1.86031	1.62995	1.50296	1.62937	1.31059	1.67385	1.71182	1.72275	1.8082	1.65756	1.68495	1.50039	1.59514	0.977871	1.46115	1.5955	1.61148	1.66846	1.41273	1.41693	1.52797	1.46181	1.56624	0.80027	1.01028	1.6572	1.60941	1.55946
E21	1.46107	1.51368	1.41828	1.58071	1.60011	1.63815	1.5907	1.49858	1.41656	0.635332	0.825619	0.831006	1.45803	1.63656	1.97323	0.825667	1.43125	1.54474	1.5448	0.674654	1.57603	1.63789	1.6075	1.43631	1.60626	1.27152	1.60874	1.58739	1.6045	1.62079	1.57856	1.60978	1.4408	1.52362	0.932445	1.41466	1.47012	1.56127	1.55107	1.40672	1.39831	1.42242	1.35696	1.43449	0.781678	1.13312	1.61898	1.59696	1.52417
E22	0.91935	0.880131	0.992215	0.815098	0.843128	0.854309	0.849656	0.939232	0.897162	1.20604	1.05043	0.522797	0.902094	0.828676	0.825667	1.96055	1.00227	0.889548	0.889694	1.26139	0.840837	0.817277	0.821991	0.955101	0.821886	0.999466	0.834061	0.837172	0.832347	0.862285	0.878023	0.840646	1.02064	0.835093	0.752902	1.00543	0.95855	0.748706	0.868831	0.781762	0.707413	0.980158	0.904998	0.866765	1.67359	0.770998	0.839291	0.929842	0.872157
E23	1.38551	1.47388	1.49545	1.59054	1.59727	1.60859	1.63557	1.45304	1.35891	0.842975	1.05347	0.873525	1.38253	1.52139	1.43125	1.00227	1.97144	1.73191	1.73194	0.853825	1.45918	1.49608	1.53002	1.42154	1.52954	1.4795	1.5302	1.57544	1.47424	1.57157	1.79094	1.58118	1.396	1.46751	0.884314	1.34308	1.44059	1.42255	1.46244	1.22044	1.27408	1.40476	1.44253	1.42406	0.9522	0.87715	1.61505	1.50766	1.41823
E24	1.52103	1.5302	1.53689	1.70526	1.71443	1.72102	1.73937	1.57594	1.44717	0.714457	0.947018	0.829973	1.50576	1.64692	1.54474	0.889548	1.73191	1.97323	1.97323	0.73341	1.5618	1.61246	1.63673	1.51981	1.6362	1.3697	1.65064	1.6977	1.58558	1.68656	1.89653	1.71435	1.51741	1.57859	0.989168	1.47034	1.53086	1.55892	1.56759	1.33261	1.36479	1.52326	1.40289	1.54426	0.816186	0.997124	1.7474	1.59468	1.515
E25	1.52109	1.53026	1.53696	1.7053	1.71447	1.72105	1.7394	1.576	1.44724	0.714627	0.947157	0.830127	1.50582	1.64697	1.5448	0.889694	1.73194	1.97323	1.97323	0.733577	1.56186	1.61251	1.63678	1.51988	1.63625	1.36979	1.65068	1.69774	1.58563	1.6866	1.89654	1.71439	1.51747	1.57865	0.989301	1.47041	1.53092	1.55898	1.56765	1.33261	1.36488	1.52332	1.40297	1.54432	0.816342	0.997256	1.74743	1.59473	1.51506
E27	0.78828	0.755623	0.874761	0.682124	0.704039	0.72468	0.697512	0.786351	0.809077	1.733	1.32836	0.713877	0.796412	0.688101	0.674654	1.26139	0.853825	0.73341	0.733577	1.962	0.705808	0.704358	0.69736	0.819503	0.697321	0.901228	0.685546	0.689724	0.683527	0.733743	0.738622	0.66779	0.831721	0.685356	0.411219	0.975126	0.812515	0.619368	0.730953	0.659467	0.569266	0.858386	0.735252	0.724035	1.24146	0.754769	0.687894	0.775674	0.73678
E28	1.57586	1.82962	1.45311	1.66041	1.59907	1.64254	1.58677	1.52218	1.54819	0.633153	0.835721	0.838051	1.7061	1.70607	1.57603	0.840837	1.45918	1.5618	1.56186	0.705808	1.96998	1.72221	1.5594	1.50009	1.55891	1.30026	1.59142	1.65186	1.70662	1.66823	1.56885	1.6225	1.52266	1.58847	0.976502	1.45861	1.74559	1.55982	1.8727	1.42956	1.40636	1.51657	1.46941	1.56641	0.807744	1.03051	1.57163	1.67266	1.61143
E29	1.56392	1.63391	1.46331	1.75855	1.64611	1.80577	1.66389	1.52839	1.49314	0.644398	0.858784	0.88498	1.58884	1.86031	1.63789	0.817277	1.49608	1.61246	1.61251	0.704358	1.72221	1.97179	1.64783	1.51095	1.64729	1.3163	1.64973	1.71302	1.75618	1.78913	1.62491	1.70936	1.4869	1.58847	0.966702	1.46983	1.62006	1.59752	1.67451	1.43289	1.4176	1.5141	1.45811	1.56683	0.778736	1.00708	1.65919	1.64517	1.59158
E30	1.49121	1.54667	1.4639	1.70153	1.70454	1.69806	1.74263	1.55343	1.44165	0.642784	0.856642	0.851226	1.48811	1.62995	1.6075	0.821991	1.53002	1.63673	1.63678	0.69736	1.5594	1.64783	1.97394	1.46413	1.97394	1.33009	1.71323	1.75013	1.60579	1.68222	1.6662	1.75553	1.45687	1.60414	0.964295	1.47694	1.51649	1.5375	1.56851	1.38828	1.35012	1.47505	1.41969	1.57597	0.771802	1.00471	1.76938	1.59561	1.5177
E32	1.68262	1.4791	1.65792	1.50724	1.52416	1.4996	1.51547	1.6839	1.64474	0.768698	0.88098	0.778657	1.61639	1.50296	1.43631	0.955101	1.42154	1.51981	1.51988	0.819503	1.50009	1.51095	1.46413	1.97251	1.46368	1.62366	1.47129	1.47738	1.51481	1.50141	1.51276	1.48854	1.70184	1.48396	0.932023	1.53521	1.60698	1.42297	1.49805	1.33878	1.34622	1.67787	1.46891	1.51775	0.901008	0.915659	1.49562	1.56066	1.56169
E33	1.49075	1.54619	1.46346	1.70096	1.70397	1.6975	1.74204	1.55294	1.44122	0.642773	0.856518	0.851106	1.48765	1.62937	1.60626	0.821886	1.52954	1.6362	1.63625	0.697321	1.55891	1.64729	1.97394	1.46368	1.97323	1.32963	1.71193	1.74954	1.60528	1.68166	1.66565	1.75493	1.45644	1.60362	0.964115	1.4765	1.51602	1.53702	1.56801	1.38788	1.34974	1.4746	1.41927	1.57547	0.771724	1.00378	1.76878	1.59509	1.51723
E34	1.50494	1.36569	1.5842	1.29953	1.40758	1.34304	1.38429	1.54867	1.41079	0.895855	1.01988	0.779709	1.39432	1.31059	1.27152	0.999466	1.4795	1.3697	1.36979	0.901228	1.30026	1.3163	1.33009	1.62366	1.32963	1.96595	1.32528	1.33344	1.32863	1.32246	1.37648	1.34278	1.47601	1.33615	0.740838	1.39597	1.43064	1.22309	1.32627	1.13887	1.17786	1.47261	1.42845	1.34016	1.00416	0.713997	1.33978	1.36206	1.37712
E39	1.50559	1.56133	1.47794	1.67231	1.75207	1.71189	1.73795	1.51421	1.46588	0.699214	0.831688	0.848205	1.51408	1.67385	1.60874	0.834061	1.5302	1.65064	1.65068	0.685546	1.59142	1.64973	1.71323	1.47129	1.71193	1.32528	1.97069	1.69887	1.64141	1.71704	1.66633	1.70965	1.47706	1.5833	0.974282	1.44746	1.53478	1.59343	1.58858	1.38308	1.32536	1.49161	1.42065	1.52282	0.798409	1.00596	1.73003	1.56898	1.55011
E40	1.5457	1.60181	1.48179	1.76287	1.71189	1.73249	1.77198	1.5521	1.48206	0.65512	0.859997	0.876922	1.57842	1.71182	1.58739	0.837172	1.57544	1.6977	1.69774	0.689724	1.65186	1.71302	1.75013	1.47738	1.74954	1.33344	1.69887	1.97359	1.68045	1.72858	1.72134	1.89685	1.46064	1.61841	1.02244	1.48432	1.5999	1.597	1.62616	1.40077	1.37249	1.49256	1.50181	1.63877	0.7841	1.01622	1.78323	1.64168	1.60471
E41	1.5954	1.61758	1.47656	1.64163	1.63056	1.6595	1.63454	1.57508	1.51308	0.665262	0.809656	0.866487	1.5696	1.72275	1.6045	0.832347	1.47424	1.58558	1.58563	0.683527	1.70662	1.75618	1.60579	1.51481	1.60528	1.32863	1.64141	1.68045	1.97179	1.72833	1.60419	1.68909	1.50898	1.59897	0.976232	1.42922	1.59825	1.58046	1.66072	1.44949	1.41651	1.50361	1.45782	1.51172	0.780751	0.99485	1.62518	1.69939	1.64575
E43	1.51687	1.61065	1.48018	1.78281	1.72681	1.79341	1.74457	1.52369	1.50402	0.71661	0.874811	0.897309	1.57642	1.8082	1.62079	0.862285	1.57157	1.68656	1.6866	0.733743	1.66823	1.78913	1.68222	1.50141	1.68166	1.32246	1.71704	1.72858	1.72833	1.97251	1.70477	1.71624	1.50644	1.61598	0.985308	1.47946	1.60476	1.60766	1.65127	1.41731	1.36867	1.5293	1.46934	1.59255	0.813959	1.0293	1.70875	1.61505	1.5799
E45	1.5024	1.52279	1.52948	1.70856	1.74674	1.74569	1.7876	1.57466	1.44013	0.724035	0.944895	0.831885	1.49545	1.65756	1.57856	0.878023	1.79094	1.89653	1.89654	0.738622	1.56885	1.62491	1.6662	1.51276	1.66565	1.37648	1.66633	1.72134	1.60419	1.70477	1.97288	1.73216	1.49118	1.57725	0.984849	1.45854	1.52381	1.54208	1.56306	1.33859	1.34584	1.49848	1.40305	1.55017	0.816291	0.992807	1.77171	1.60424	1.50904
E48	1.54999	1.57461	1.4944	1.75128	1.74226	1.73209	1.79294	1.56327	1.45732	0.656395	0.843149	0.845573	1.55482	1.68495	1.60978	0.840646	1.58118	1.71435	1.71439	0.66779	1.6225	1.70936	1.75553	1.48854	1.75493	1.34278	1.70965	1.89685	1.68909	1.71624	1.73216	1.97286	1.47288	1.62203	1.04193	1.45572	1.57305	1.5687	1.59644	1.40105	1.37277	1.48851	1.49963	1.61739	0.787568	1.00738	1.80057	1.64453	1.5985
E50	1.65023	1.52634	1.58672	1.47244	1.48387	1.49111	1.48315	1.68009	1.57204	0.779502	0.945621	0.770396	1.60564	1.50039	1.4408	1.02064	1.396	1.51741	1.51747	0.831721	1.52266	1.4869	1.45687	1.70184	1.45644	1.47601	1.47706	1.46064	1.50898	1.50644	1.49118	1.47288	1.97216	1.54118	0.907399	1.5723	1.59773	1.41133	1.54962	1.32218	1.33823	1.87922	1.46158	1.52277	0.998509	0.918405	1.45028	1.59091	1.58719
E53	1.52079	1.57038	1.44985	1.61035	1.58335	1.56954	1.61267	1.52458	1.42193	0.672168	0.835987	0.797321	1.55898	1.59514	1.52362	0.835093	1.46751	1.57859	1.57865	0.685356	1.58847	1.58847	1.60414	1.48396	1.60362	1.33615	1.5833	1.61841	1.59897	1.61598	1.57725	1.62203	1.54118	1.97468	0.966657	1.5077	1.55765	1.49446	1.59184	1.3636	1.33905	1.53171	1.65824	1.66797	0.795461	0.956276	1.612	1.59148	1.53913
E55	0.90239	0.980951	0.917134	0.99808	0.988805	0.980951	0.997882	0.927382	0.864563	0.415572	0.45419	0.289524	0.936966	0.977871	0.932445	0.752902	0.884314	0.989168	0.989301	0.411219	0.976502	0.966702	0.964295	0.932023	0.964115	0.740838	0.974282	1.02244	0.976232	0.985308	0.984849	1.04193	0.907399	0.966657	1.92744	0.93761	0.938699	0.906315	0.996464	0.994049	0.843498	0.890701	0.863517	0.937859	0.604636	0.549909	1.0365	0.987257	0.911029
E57	1.51717	1.46338	1.52622	1.46984	1.41705	1.47729	1.42863	1.53472	1.51931	0.907824	0.921682	0.737262	1.52628	1.46115	1.41466	1.00543	1.34308	1.47034	1.47041	0.975126	1.45861	1.46983	1.47694	1.53521	1.4765	1.39597	1.44746	1.48432	1.42922	1.47946	1.45854	1.45572	1.5723	1.5077	0.93761	1.97108	1.5618	1.36357	1.48487	1.39738	1.27053	1.58455	1.4216	1.51577	0.849022	0.995115	1.44427	1.52755	1.55535
E60	1.59794	1.72681	1.57839	1.57444	1.56417	1.59504	1.54311	1.58438	1.63024	0.768258	0.880697	0.792038	1.77532	1.5955	1.47012	0.95855	1.44059	1.53086	1.53092	0.812515	1.74559	1.62006	1.51649	1.60698	1.51602	1.43064	1.53478	1.5999	1.59825	1.60476	1.52381	1.57305	1.59773	1.55765	0.938699	1.5618	1.97252	1.48245	1.76703	1.32183	1.32636	1.5799	1.53539	1.63171	0.915362	0.969376	1.52471	1.64015	1.58822
E64	1.46998	1.50974	1.37126	1.62256	1.54818	1.61914	1.54607	1.46803	1.47227	0.606112	0.787452	0.848475	1.49361	1.61148	1.56127	0.748706	1.42255	1.55892	1.55898	0.619368	1.55982	1.59752	1.5375	1.42297	1.53702	1.22309	1.59343	1.597	1.58046	1.60766	1.54208	1.5687	1.41133	1.49446	0.906315	1.36357	1.48245	1.97068	1.54027	1.42658	1.40786	1.43276	1.34547	1.46369	0.708287	0.952824	1.57575	1.52428	1.49127
E66	1.58321	1.92876	1.47996	1.63331	1.61717	1.6397	1.56977	1.54794	1.55272	0.667415	0.866487	0.856697	1.68306	1.66846	1.55107	0.868831	1.46244	1.56759	1.56765	0.730953	1.8727	1.67451	1.56851	1.49805	1.56801	1.32627	1.58858	1.62616	1.66072	1.65127	1.56306	1.59644	1.54962	1.59184	0.996464	1.48487	1.76703	1.54027	1.9718	1.39057	1.3886	1.53002	1.45072	1.54878	0.835763	1.02763	1.5984	1.67134	1.56662
E68	1.32318	1.37012	1.28114	1.41584	1.37012	1.38925	1.36867	1.34974	1.35896	0.635345	0.664228	0.700706	1.36234	1.41273	1.40672	0.781762	1.22044	1.33261	1.33261	0.659467	1.42956	1.43289	1.38828	1.33878	1.38788	1.13887	1.38308	1.40077	1.44949	1.41731	1.33859	1.40105	1.32218	1.3636	0.994049	1.39738	1.32183	1.42658	1.39057	1.96741	1.4595	1.32717	1.20376	1.328	0.647867	0.936298	1.37628	1.42028	1.38144
E70	1.36078	1.37149	1.29238	1.37414	1.34149	1.39497	1.3095	1.36786	1.37985	0.507261	0.684398	0.684002	1.33833	1.41693	1.39831	0.707413	1.27408	1.36479	1.36488	0.569266	1.40636	1.4176	1.35012	1.34622	1.34974	1.17786	1.32536	1.37249	1.41651	1.36867	1.34584	1.37277	1.33823	1.33905	0.843498	1.27053	1.32636	1.40786	1.3886	1.4595	1.9721	1.3481	1.16981	1.28047	0.653507	0.873195	1.31431	1.45601	1.36702
E71	1.63933	1.50674	1.59251	1.50148	1.5176	1.51434	1.51217	1.63815	1.55676	0.782243	0.972688	0.779622	1.60957	1.52797	1.42242	0.980158	1.40476	1.52326	1.52332	0.858386	1.51657	1.5141	1.47505	1.67787	1.4746	1.47261	1.49161	1.49256	1.50361	1.5293	1.49848	1.48851	1.87922	1.53171	0.890701	1.58455	1.5799	1.43276	1.53002	1.32717	1.3481	1.97216	1.43319	1.52851	0.958001	0.908474	1.45289	1.55034	1.5753
E72	1.42232	1.48534	1.46775	1.4687	1.41456	1.43514	1.46275	1.43405	1.41981	0.71557	0.906673	0.795802	1.52512	1.46181	1.35696	0.904998	1.44253	1.40289	1.40297	0.735252	1.46941	1.45811	1.41969	1.46891	1.41927	1.42845	1.42065	1.50181	1.45782	1.46934	1.40305	1.49963	1.46158	1.65824	0.863517	1.4216	1.53539	1.34547	1.45072	1.20376	1.16981	1.43319	1.97249	1.65702	0.91545	0.793579	1.46898	1.4413	1.47362
E73	1.48534	1.52838	1.46659	1.59156	1.52874	1.55808	1.57656	1.51153	1.51415	0.696349	0.856943	0.759498	1.63958	1.56624	1.43449	0.866765	1.42406	1.54426	1.54432	0.724035	1.56641	1.56683	1.57597	1.51775	1.57547	1.34016	1.52282	1.63877	1.51172	1.59255	1.55017	1.61739	1.52277	1.66797	0.937859	1.51577	1.63171	1.46369	1.54878	1.328	1.28047	1.52851	1.65702	1.97394	0.822406	0.923654	1.58561	1.52669	1.5515
E74	0.884471	0.86011	0.963892	0.760551	0.786799	0.810332	0.809656	0.913054	0.846804	1.21138	1.082	0.606296	0.863224	0.80027	0.781678	1.67359	0.9522	0.816186	0.816342	1.24146	0.807744	0.778736	0.771802	0.901008	0.771724	1.00416	0.798409	0.7841	0.780751	0.813959	0.816291	0.787568	0.998509	0.795461	0.604636	0.849022	0.915362	0.708287	0.835763	0.647867	0.653507	0.958001	0.91545	0.822406	1.96017	0.66944	0.786597	0.87252	0.850321
E75	0.923558	0.990765	0.87069	0.985117	0.993497	1.005	0.984067	0.928432	0.909001	0.685405	0.450144	0.765106	0.934072	1.01028	1.13312	0.770998	0.87715	0.997124	0.997256	0.754769	1.03051	1.00708	1.00471	0.915659	1.00378	0.713997	1.00596	1.01622	0.99485	1.0293	0.992807	1.00738	0.918405	0.956276	0.549909	0.995115	0.969376	0.952824	1.02763	0.936298	0.873195	0.908474	0.793579	0.923654	0.66944	1.96921	0.989641	1.02052	0.950301
E76	1.51	1.57405	1.49424	1.75457	1.75286	1.71957	1.79266	1.56706	1.45174	0.670716	0.8632	0.845304	1.50757	1.6572	1.61898	0.839291	1.61505	1.7474	1.74743	0.687894	1.57163	1.65919	1.76938	1.49562	1.76878	1.33978	1.73003	1.78323	1.62518	1.70875	1.77171	1.80057	1.45028	1.612	1.0365	1.44427	1.52471	1.57575	1.5984	1.37628	1.31431	1.45289	1.46898	1.58561	0.786597	0.989641	1.97395	1.61608	1.53171
E77	1.63712	1.63111	1.52013	1.60719	1.59866	1.63241	1.59902	1.62032	1.56178	0.725238	0.870113	0.838204	1.62884	1.60941	1.59696	0.929842	1.50766	1.59468	1.59473	0.775674	1.67266	1.64517	1.59561	1.56066	1.59509	1.36206	1.56898	1.64168	1.69939	1.61505	1.60424	1.64453	1.59091	1.59148	0.987257	1.52755	1.64015	1.52428	1.67134	1.42028	1.45601	1.55034	1.4413	1.52669	0.87252	1.02052	1.61608	1.97144	1.66827
E79	1.65118	1.54661	1.52019	1.5562	1.5176	1.5448	1.53092	1.59716	1.56825	0.724371	0.871992	0.798679	1.59902	1.55946	1.52417	0.872157	1.41823	1.515	1.51506	0.73678	1.61143	1.59158	1.5177	1.56169	1.51723	1.37712	1.55011	1.60471	1.64575	1.5799	1.50904	1.5985	1.58719	1.53913	0.911029	1.55535	1.58822	1.49127	1.56662	1.38144	1.36702	1.5753	1.47362	1.5515	0.850321	0.950301	1.53171	1.66827	1.97361
E82	1.44666	1.49967	1.36908	1.58561	1.57709	1.59162	1.57812	1.45304	1.40719	0.583787	0.805035	0.817844	1.43283	1.60481	1.77919	0.802558	1.39214	1.52633	1.52639	0.634783	1.56199	1.61345	1.58489	1.38784	1.58433	1.23195	1.55892	1.57734	1.54528	1.5938	1.53521	1.58023	1.40944	1.47622	0.914449	1.37995	1.47346	1.53774	1.53708	1.36898	1.39916	1.43052	1.31231	1.45739	0.748013	1.19501	1.57057	1.53484	1.47772
E83	1.50823	1.55923	1.4968	1.59824	1.60854	1.59182	1.5941	1.58313	1.42641	0.652773	0.806378	0.818777	1.50471	1.58241	1.534	0.838527	1.47679	1.6088	1.60885	0.696462	1.57093	1.59193	1.57723	1.51093	1.57672	1.34869	1.60776	1.62261	1.61257	1.59881	1.60823	1.6356	1.49772	1.57221	1.11494	1.45521	1.54251	1.4918	1.5865	1.3988	1.37333	1.50213	1.37684	1.49792	0.792694	0.951597	1.63792	1.60642	1.52567
E86	1.48593	1.53714	1.43043	1.57385	1.57475	1.59762	1.57227	1.53327	1.42038	0.700343	0.859909	0.764581	1.47239	1.58918	1.54196	0.89709	1.45028	1.5646	1.56466	0.719319	1.56803	1.58324	1.54124	1.45137	1.54076	1.30242	1.57215	1.59244	1.58349	1.57661	1.57419	1.61811	1.43956	1.52355	1.13358	1.38921	1.50151	1.47898	1.55898	1.36926	1.34378	1.43348	1.3444	1.4637	0.856217	0.942748	1.59074	1.57124	1.49483
E87	1.37065	1.45383	1.35788	1.5085	1.49897	1.52367	1.47217	1.41905	1.37755	0.723557	0.798139	0.733722	1.44159	1.53188	1.43363	0.871629	1.34953	1.47217	1.47224	0.78857	1.49707	1.54625	1.44115	1.41397	1.44065	1.19971	1.48116	1.50253	1.50852	1.52077	1.49229	1.48471	1.35543	1.45536	1.08975	1.47839	1.45144	1.41948	1.49707	1.436	1.27576	1.39319	1.29908	1.4558	0.713175	0.949782	1.49035	1.47201	1.39182
E89	1.45796	1.50872	1.41725	1.54637	1.60724	1.58697	1.57177	1.46803	1.43411	0.639332	0.7693	0.827433	1.48672	1.55536	1.63	0.779341	1.3983	1.52054	1.5206	0.644576	1.52543	1.55451	1.59803	1.41819	1.5968	1.25573	1.67996	1.58154	1.59499	1.58093	1.51819	1.5938	1.42871	1.5238	0.934647	1.36691	1.46984	1.55023	1.52731	1.38808	1.34377	1.42046	1.36259	1.45072	0.753093	0.989967	1.58951	1.54607	1.49358
E90	1.57434	1.61818	1.52028	1.59193	1.61068	1.59257	1.59209	1.58001	1.60621	0.745721	0.89416	0.780989	1.63443	1.6186	1.54264	0.910951	1.48433	1.59428	1.59433	0.780456	1.63817	1.60069	1.55838	1.58881	1.55789	1.38268	1.57095	1.611	1.61297	1.62026	1.59553	1.59126	1.58284	1.58814	0.96318	1.55988	1.64327	1.5055	1.64705	1.37628	1.39291	1.57331	1.46525	1.58823	0.85064	0.988651	1.59142	1.62624	1.58278
E91	1.49147	1.55807	1.49851	1.70566	1.7373	1.75069	1.74269	1.57063	1.44477	0.686511	0.927787	0.821576	1.51481	1.65824	1.54474	0.81883	1.72142	1.82882	1.82885	0.731234	1.58424	1.61391	1.66688	1.49845	1.66561	1.36733	1.67498	1.68403	1.57628	1.69677	1.87626	1.67566	1.49582	1.54932	0.937247	1.4547	1.54462	1.58873	1.58713	1.35083	1.353	1.52339	1.38051	1.53055	0.778818	0.994948	1.72648	1.55451	1.48496
E92	1.45246	1.56192	1.45318	1.58371	1.5969	1.61727	1.60776	1.50378	1.40613	0.644761	0.813077	0.772209	1.50559	1.62358	1.63246	0.885783	1.43422	1.57266	1.57272	0.703633	1.58802	1.58952	1.59711	1.44435	1.59659	1.30833	1.63345	1.62074	1.57675	1.61329	1.5873	1.61888	1.4746	1.55698	1.07014	1.42712	1.51947	1.53991	1.58916	1.37628	1.36251	1.46635	1.37335	1.50375	0.85017	1.00273	1.6335	1.57319	1.50223
E94	1.44615	1.46022	1.40649	1.48118	1.48168	1.47544	1.46602	1.48263	1.42044	0.599552	0.790896	0.8084	1.41076	1.48371	1.50517	0.734674	1.3424	1.46334	1.46341	0.632074	1.46355	1.4908	1.53109	1.41141	1.53061	1.25558	1.46645	1.48045	1.42847	1.47486	1.4447	1.47349	1.41723	1.42128	0.908288	1.36769	1.41149	1.49996	1.48501	1.4026	1.43134	1.43652	1.25062	1.36094	0.703825	0.97342	1.4998	1.50596	1.43514
E95	1.54655	1.52188	1.54498	1.5081	1.5229	1.50812	1.51125	1.56375	1.47392	0.660722	0.852043	0.821058	1.50203	1.49766	1.46397	0.814946	1.44638	1.57213	1.57219	0.713056	1.51144	1.52809	1.56497	1.52616	1.56447	1.37132	1.50075	1.5445	1.50009	1.50444	1.55529	1.54625	1.52598	1.4993	0.934202	1.47229	1.50572	1.45028	1.54335	1.36061	1.34421	1.53032	1.34465	1.44543	0.769509	0.915076	1.5696	1.54594	1.4995
E97	1.42892	1.46701	1.39508	1.5108	1.50622	1.50737	1.49456	1.4355	1.40799	0.605391	0.815718	0.793216	1.44196	1.49492	1.47955	0.769709	1.3882	1.50145	1.50151	0.64548	1.47049	1.4941	1.53206	1.41312	1.53158	1.23377	1.47977	1.51624	1.45159	1.47839	1.49838	1.49443	1.40908	1.41819	0.934952	1.33178	1.4321	1.51805	1.49568	1.36435	1.39436	1.43544	1.27379	1.38401	0.73891	0.962894	1.51999	1.50292	1.3983
E98	1.47751	1.41009	1.43739	1.42536	1.43935	1.42181	1.42152	1.47688	1.44608	0.647682	0.813178	0.745307	1.49585	1.41159	1.40885	0.758302	1.27881	1.42101	1.42109	0.706599	1.42812	1.42522	1.44586	1.44898	1.44543	1.30424	1.40623	1.44065	1.3948	1.43464	1.41073	1.42753	1.39894	1.35025	0.856463	1.38104	1.46434	1.44956	1.42574	1.31911	1.33805	1.43652	1.27734	1.37628	0.743658	0.90703	1.43681	1.4471	1.41198
E99	1.49756	1.534	1.47448	1.57789	1.50865	1.52452	1.53937	1.51577	1.56336	0.687962	0.820747	0.761966	1.60936	1.53412	1.44413	0.860685	1.40264	1.50237	1.50243	0.725432	1.54667	1.53038	1.56558	1.54951	1.56508	1.32011	1.49041	1.6284	1.49598	1.57672	1.51089	1.60445	1.50233	1.56007	0.946131	1.54558	1.62973	1.42906	1.55439	1.3231	1.28448	1.49901	1.60202	1.79005	0.803646	0.962668	1.57528	1.55662	1.54993
E105	1.34851	1.34072	1.34327	1.36148	1.3878	1.39339	1.39178	1.37287	1.28675	0.830951	1.05468	0.874975	1.31485	1.36989	1.3257	0.939846	1.48661	1.41676	1.41684	0.822609	1.36596	1.38233	1.33468	1.36897	1.3343	1.50596	1.35051	1.35766	1.35755	1.37312	1.4007	1.35396	1.47351	1.33467	0.775835	1.32208	1.35338	1.30099	1.37707	1.12827	1.18895	1.44956	1.34763	1.30136	1.00141	0.783568	1.34444	1.45745	1.36017
E106	1.49957	1.51489	1.49552	1.4681	1.4353	1.47743	1.45593	1.51174	1.44499	0.868022	0.880629	0.727803	1.52206	1.49315	1.37718	1.05266	1.3722	1.45086	1.45094	0.925918	1.50325	1.47901	1.40466	1.50016	1.40425	1.35183	1.4143	1.46998	1.46519	1.48104	1.43624	1.45579	1.55691	1.47706	0.81831	1.47958	1.56554	1.39452	1.52442	1.22872	1.2208	1.56192	1.39343	1.49555	1.03635	1.0826	1.40316	1.50098	1.52581
E107	1.57798	1.64435	1.52266	1.65208	1.64675	1.65444	1.64059	1.55403	1.47494	0.663272	0.821836	0.802715	1.58878	1.64236	1.55348	0.835247	1.47713	1.59282	1.59287	0.683716	1.63784	1.62848	1.59555	1.52646	1.59504	1.3569	1.60657	1.65104	1.62621	1.61536	1.58538	1.64882	1.50348	1.60574	1.02755	1.45709	1.603	1.53834	1.65525	1.412	1.37221	1.48684	1.46021	1.50253	0.805049	0.956051	1.64896	1.64869	1.57489
E108	1.58697	1.58134	1.49453	1.56104	1.56519	1.56779	1.57202	1.60781	1.52172	0.666174	0.848686	0.782648	1.54685	1.57263	1.55512	0.835819	1.45593	1.58578	1.58583	0.707642	1.60367	1.59034	1.53019	1.5789	1.52972	1.37958	1.53146	1.58572	1.63331	1.54462	1.58413	1.58422	1.57291	1.58945	0.946772	1.45152	1.53853	1.50049	1.59949	1.45623	1.44565	1.5457	1.40434	1.49202	0.793648	0.992675	1.58402	1.67004	1.58341
E109	1.11617	1.15938	1.11351	1.10169	1.05385	1.10663	1.05748	1.12343	1.15166	1.14433	0.845573	0.721301	1.1158	1.08333	1.02005	1.13104	1.20621	1.10386	1.10398	1.20016	1.11291	1.08876	1.04659	1.0692	1.04637	1.08937	1.08792	1.09976	1.08526	1.1233	1.0919	1.07716	1.13052	1.01919	0.626084	1.21418	1.15334	1.0426	1.13498	1.05334	0.941212	1.11665	1.06	1.05988	1.11027	1.15398	1.06557	1.15754	1.15261
E113	1.4939	1.54317	1.45855	1.5477	1.57293	1.50224	1.55265	1.47529	1.39235	0.727243	0.879584	0.771841	1.51031	1.54885	1.49107	0.925468	1.4045	1.51195	1.51202	0.771238	1.57951	1.52953	1.52052	1.44833	1.52005	1.28428	1.5247	1.53738	1.58929	1.57951	1.5241	1.55724	1.4726	1.62541	1.09423	1.42383	1.51261	1.45065	1.57915	1.4019	1.32701	1.48281	1.39046	1.47973	0.886198	0.906529	1.54184	1.57112	1.46854
E114	1.51728	1.5346	1.50556	1.57179	1.53822	1.58386	1.52953	1.54734	1.49505	0.667111	0.840876	0.803331	1.52808	1.56424	1.48245	0.879676	1.44956	1.5794	1.57945	0.736537	1.56544	1.58107	1.56666	1.54184	1.56617	1.3514	1.54951	1.57873	1.56984	1.59085	1.56073	1.56273	1.52356	1.56424	0.960025	1.56388	1.55452	1.4718	1.57057	1.40706	1.38377	1.56417	1.37068	1.49901	0.811	0.971692	1.5419	1.60466	1.52024
E115	1.31712	1.3928	1.31449	1.43605	1.43918	1.45922	1.44252	1.36597	1.26259	0.489608	0.658294	0.632091	1.37723	1.46561	1.37481	0.68881	1.31485	1.43918	1.43925	0.51682	1.44122	1.46226	1.41063	1.33546	1.40949	1.17765	1.4126	1.47214	1.46103	1.45849	1.45283	1.48986	1.30596	1.3901	0.936621	1.2261	1.38029	1.32139	1.41473	1.26361	1.20016	1.31331	1.22347	1.35292	0.68247	0.782664	1.45377	1.42445	1.34316
E116	1.63191	1.55264	1.62725	1.47441	1.52676	1.51457	1.49743	1.63331	1.64877	0.759753	0.949334	0.767896	1.56857	1.49555	1.46758	0.955151	1.4741	1.5941	1.59416	0.801849	1.54468	1.49299	1.46209	1.5999	1.46165	1.4405	1.50365	1.48795	1.53919	1.53521	1.56495	1.50309	1.7022	1.48801	0.908056	1.54401	1.56784	1.43616	1.56971	1.32554	1.36669	1.65412	1.40934	1.52355	0.922691	0.937335	1.50148	1.57157	1.58532
E117	1.37625	1.37951	1.486	1.33189	1.31322	1.37137	1.298	1.42238	1.36865	0.880322	1.00722	0.709739	1.43174	1.32255	1.29383	1.00161	1.45492	1.33424	1.33433	0.957502	1.34718	1.33604	1.30098	1.39355	1.30063	1.44354	1.28976	1.30733	1.30978	1.3326	1.32545	1.30325	1.4434	1.28106	0.756571	1.40647	1.41661	1.24162	1.34925	1.14499	1.16135	1.44587	1.36053	1.34377	0.976181	0.740195	1.25207	1.38229	1.37677
E118	1.45173	1.52285	1.49009	1.6619	1.70152	1.70159	1.69424	1.50595	1.42534	0.726743	0.888313	0.841104	1.49335	1.63263	1.54528	0.879983	1.64553	1.76555	1.76559	0.739513	1.55257	1.59712	1.65647	1.46353	1.65521	1.34249	1.62802	1.67212	1.5489	1.65453	1.78264	1.66846	1.4793	1.55807	0.919157	1.47127	1.52822	1.52941	1.55299	1.34258	1.34946	1.49963	1.37842	1.54764	0.81826	1.03934	1.6733	1.57066	1.51923
E119	1.45311	1.5246	1.5255	1.64014	1.69315	1.68564	1.69022	1.49285	1.40133	0.724761	0.901226	0.822094	1.50197	1.61231	1.53075	0.877298	1.6415	1.75431	1.75434	0.761095	1.57169	1.58115	1.62746	1.46346	1.62621	1.35509	1.60192	1.6605	1.54015	1.62988	1.77285	1.65539	1.46765	1.52326	0.91611	1.456	1.52092	1.50329	1.55474	1.33524	1.33488	1.51513	1.3595	1.50556	0.819918	1.02943	1.64431	1.55758	1.50759
E120	1.07053	1.07403	1.19632	1.00055	1.01798	1.03563	1.01001	1.09408	1.08357	1.298	1.29056	0.671067	1.09503	1.01337	0.957012	1.35914	1.19353	1.04914	1.04927	1.39713	1.0098	1.01016	0.991852	1.12377	0.991658	1.19262	0.985003	0.997916	0.991199	1.03454	1.05568	0.977486	1.13933	0.985136	0.624449	1.14415	1.15175	0.93385	1.04966	0.883961	0.871909	1.13693	1.11582	1.03209	1.38425	0.750056	0.985861	1.07186	1.04035
E121	1.23009	1.13302	1.22147	1.07427	1.15139	1.12989	1.16225	1.21919	1.18192	1.2206	1.36097	0.737202	1.18414	1.11459	1.09985	1.12631	1.20983	1.16695	1.16706	1.19886	1.12313	1.1142	1.11882	1.22989	1.11856	1.30026	1.13304	1.10276	1.11795	1.14256	1.15824	1.12473	1.32361	1.11494	0.716998	1.14231	1.18993	1.02261	1.14989	0.983553	0.969014	1.30291	1.09057	1.12027	1.15097	0.543978	1.1182	1.22704	1.16605
E12	1.10029	1.10805	1.13944	1.13451	1.17631	1.14562	1.16903	1.11521	1.09074	1.18869	1.03235	0.731357	1.11229	1.12116	1.09945	1.02014	1.16231	1.15703	1.15714	1.26911	1.09375	1.1175	1.1567	1.10369	1.15642	1.09486	1.1774	1.15219	1.10999	1.18089	1.16573	1.15463	1.11616	1.08769	0.675873	1.15421	1.12488	1.04319	1.10828	0.978487	0.924323	1.13458	1.03119	1.08818	1.0092	0.842333	1.16223	1.14909	1.11071
E49	0.436255	0.409134	0.467287	0.441567	0.454554	0.449824	0.449097	0.460738	0.40427	0.070189	0.259609	0.013484	0.425293	0.441978	0.378369	0.339002	0.500624	0.47416	0.474361	0.108394	0.412926	0.445869	0.443022	0.439638	0.443117	0.633557	0.423266	0.456533	0.41168	0.460054	0.470399	0.449778	0.440825	0.437867	0.533163	0.455326	0.480096	0.386459	0.444825	0.31744	0.340818	0.455893	0.459807	0.443956	0.412339	0	0.453303	0.463572	0.436413
E51	1.12983	1.21068	1.09546	1.21314	1.20622	1.19641	1.20034	1.15764	1.08138	0.538059	0.735877	0.748947	1.16275	1.21618	1.14697	0.62667	1.14364	1.18015	1.18026	0.570281	1.23159	1.22855	1.19404	1.10794	1.19373	1.03457	1.17563	1.25201	1.21707	1.2401	1.19626	1.23759	1.10304	1.17574	0.846577	1.05912	1.18561	1.10526	1.2417	1.02149	0.998676	1.10586	1.09387	1.15425	0.604435	0.638988	1.23275	1.22336	1.15417
E54	1.42406	1.44108	1.34991	1.4742	1.51613	1.47441	1.52265	1.44963	1.33409	0.641515	0.738472	0.750026	1.37817	1.48448	1.51438	0.876989	1.33468	1.46383	1.4639	0.692834	1.47237	1.50098	1.49232	1.38498	1.49186	1.24228	1.49614	1.51498	1.4941	1.48758	1.47853	1.516	1.34337	1.43384	1.05281	1.43442	1.42217	1.39609	1.47926	1.41866	1.27812	1.35034	1.23909	1.38844	0.712303	1.00494	1.51148	1.49121	1.40848
E85	1.31597	1.38493	1.29388	1.40959	1.41915	1.38725	1.4155	1.36277	1.25257	0.644669	0.810047	0.759557	1.3404	1.39707	1.35371	0.759445	1.27479	1.40647	1.40655	0.672654	1.40634	1.39375	1.39521	1.30907	1.39537	1.13615	1.39558	1.45487	1.40506	1.41297	1.41454	1.46561	1.2978	1.39744	1.08	1.25233	1.36704	1.28213	1.41007	1.21949	1.17346	1.29529	1.22791	1.36018	0.709093	0.808078	1.45874	1.40671	1.3591
E88	1.54963	1.57249	1.49634	1.6164	1.62131	1.6	1.59638	1.5789	1.4447	0.652209	0.803536	0.817637	1.51807	1.61035	1.56319	0.85996	1.44522	1.5775	1.57756	0.685719	1.58382	1.62435	1.59943	1.51662	1.59892	1.367	1.59954	1.65095	1.63439	1.59855	1.5726	1.64873	1.49322	1.58143	1.07147	1.46122	1.54426	1.52923	1.59504	1.43412	1.39525	1.49763	1.39629	1.53146	0.825048	0.947573	1.63294	1.62658	1.58051
E93	1.57437	1.64378	1.55196	1.59419	1.57754	1.62615	1.56329	1.59331	1.59272	0.719509	0.865867	0.802605	1.65653	1.61952	1.54033	0.890858	1.46871	1.57122	1.57127	0.804864	1.66497	1.59446	1.56568	1.58286	1.56518	1.40191	1.55452	1.61952	1.5978	1.61857	1.57212	1.59461	1.56571	1.58595	0.930219	1.56554	1.68137	1.51748	1.65698	1.37105	1.38979	1.58184	1.47706	1.60213	0.838067	1.00267	1.57175	1.63182	1.57583
E102	1.4471	1.49753	1.46471	1.53514	1.54082	1.53949	1.56287	1.48494	1.48099	0.7526	0.926496	0.802542	1.53013	1.49604	1.43253	0.912471	1.54836	1.54517	1.54523	0.783129	1.50616	1.48303	1.53151	1.48211	1.53103	1.39078	1.49654	1.57187	1.455	1.53363	1.56491	1.55296	1.47513	1.49117	0.895634	1.45326	1.54619	1.422	1.51504	1.28546	1.26359	1.47941	1.49307	1.5917	0.86922	0.918431	1.55459	1.52597	1.47144
E103	1.08212	1.06159	1.03405	1.05739	1.05408	1.07573	1.04486	1.08138	1.02104	0.531934	0.538192	0.564427	1.05225	1.07671	1.04069	0.689059	1.02817	1.06847	1.06859	0.594577	1.07843	1.08741	1.0542	1.06933	1.05421	0.957274	1.04744	1.05063	1.08273	1.08126	1.05852	1.04534	1.12329	1.05015	0.68034	1.10768	1.07094	1.0382	1.08986	0.961985	0.92795	1.11469	0.928956	1.02737	0.636659	0.819816	1.04277	1.11799	1.08863
[truncated: 36 more columns]

## Sheet: Kinship-matrix MAF>10%
Additional file 7. Kinship matrix calculated using MAF>10%
Taxa	E1	E2	E4	E5	E6	E7	E8	E9	E10	E11	E14	E16	E17	E20	E21	E22	E23	E24	E25	E27	E28	E29	E30	E32	E33	E34	E39	E40	E41	E43	E45	E48	E50	E53	E55	E57	E60	E64	E66	E68	E70	E71	E72	E73	E74	E75	E76	E77	E79
E1	1.94812	1.15068	1.18302	1.01732	1.08027	1.03407	1.06191	1.4546	1.33358	0.274268	0.497809	0.701685	1.28944	1.07349	0.95608	0.339717	0.757084	1.03962	1.03962	0.299919	1.15519	1.13488	0.987952	1.39788	0.98743	1.10832	1.01253	1.09049	1.2086	1.0258	0.999467	1.09457	1.312	1.13145	0.669534	1.05438	1.19921	1.00377	1.16948	0.795934	1.02362	1.30222	0.977154	1.02683	0.459329	0.631602	1.01301	1.28342	1.32445
E2	1.15068	1.94584	1.02532	1.1747	1.15779	1.19807	1.06642	1.07801	1.09664	0.165049	0.442759	0.71009	1.33348	1.25714	1.0464	0.240313	0.920477	1.03962	1.03962	0.211077	1.6532	1.2733	1.08434	0.965361	1.08372	0.803053	1.11263	1.18829	1.23568	1.20183	1.02279	1.12693	1.04385	1.21574	0.810416	0.925974	1.44482	1.07982	1.85782	0.885753	1.03822	1.01376	1.08855	1.09758	0.387832	0.755876	1.12735	1.25073	1.08779
E4	1.18302	1.02532	1.94661	0.869933	1.03464	0.95608	1.00726	1.26316	1.02558	0.483402	0.613188	0.549651	1.0935	0.871988	0.854669	0.475879	0.973889	1.06175	1.06175	0.464589	0.891352	0.926727	0.917395	1.33509	0.916942	1.25192	0.948795	0.947048	0.950811	0.938769	1.04489	0.968373	1.174	0.972892	0.682454	1.06266	1.14842	0.792335	0.945543	0.707831	0.88048	1.19732	1.05873	0.976657	0.606024	0.516503	0.969627	1.03031	1.04235
E5	1.01732	1.1747	0.869933	1.94352	1.47139	1.59187	1.49925	1.02965	0.933823	0.0675847	0.343866	0.769135	1.09413	1.53215	1.18032	0.0984732	1.15813	1.39834	1.39834	0.0519578	1.30873	1.5241	1.40077	1.01862	1.39985	0.661554	1.33929	1.51732	1.28012	1.55422	1.40211	1.4887	0.926958	1.29367	0.843192	0.934488	1.12726	1.30882	1.25151	0.976414	1.04002	0.997741	1.0497	1.22364	0.174564	0.740351	1.49699	1.19729	1.10316
E6	1.08027	1.15779	1.03464	1.47139	1.94205	1.47842	1.72528	1.08057	0.950983	0.15512	0.338637	0.697409	1.08252	1.35542	1.22139	0.160392	1.17284	1.41717	1.41717	0.101074	1.18037	1.29101	1.40784	1.05451	1.40691	0.886931	1.50377	1.41218	1.25789	1.43853	1.48293	1.47063	0.950811	1.23795	0.824912	0.825301	1.1051	1.15471	1.2165	0.881987	0.972646	1.03134	0.9375	1.09337	0.232681	0.759036	1.49422	1.18037	1.02382
E7	1.03407	1.19807	0.95608	1.59187	1.47842	1.94433	1.46513	1.09984	0.99534	0.132685	0.475186	0.774849	1.14315	1.59959	1.29703	0.180102	1.1928	1.42724	1.42724	0.140362	1.26878	1.61935	1.39081	1	1.3899	0.749537	1.4182	1.44858	1.31467	1.57346	1.47566	1.44605	0.963357	1.20596	0.805142	0.947048	1.16723	1.29895	1.26201	0.918149	1.08043	1.02204	0.977154	1.148	0.277946	0.779208	1.4215	1.24697	1.0765
E8	1.06191	1.06642	1.00726	1.49925	1.72528	1.46513	1.94508	1.08177	0.881191	0.175586	0.415611	0.72741	1.04159	1.38132	1.19994	0.172575	1.25073	1.46713	1.46713	0.0861981	1.15444	1.32596	1.48494	1.03464	1.48394	0.836972	1.4739	1.53509	1.26427	1.4734	1.56593	1.574	0.948312	1.29703	0.842058	0.847699	1.06115	1.14985	1.11833	0.876713	0.904055	1.01903	1.03586	1.19091	0.278698	0.737812	1.57496	1.17926	1.04941
E9	1.4546	1.07801	1.26316	1.02965	1.08057	1.09984	1.08177	1.94584	1.20625	0.303536	0.470671	0.707078	1.17701	1.00753	1.02334	0.374284	0.887377	1.14383	1.14383	0.286305	1.03586	1.06296	1.10423	1.38132	1.1036	1.18028	1.02485	1.09381	1.15628	1.02984	1.13973	1.1122	1.36658	1.12877	0.70582	1.08403	1.16271	1.00253	1.08855	0.849591	1.0337	1.29286	0.990964	1.07078	0.509008	0.635453	1.12166	1.23944	1.20295
E10	1.33358	1.09664	1.02558	0.933823	0.950983	0.99534	0.881191	1.20625	1.94635	0.347489	0.441203	0.619714	1.32526	1.02029	0.884971	0.311959	0.725331	0.910141	0.910141	0.361895	1.1231	1.01197	0.908852	1.32007	0.908405	0.940354	0.953251	0.982489	1.05808	1.02255	0.894042	0.926024	1.18321	0.950226	0.613822	1.08227	1.29126	1.02056	1.13141	0.887452	1.07866	1.16055	0.993337	1.1083	0.404941	0.61812	0.915965	1.15224	1.17677
E11	0.274268	0.165049	0.483402	0.0675847	0.15512	0.132685	0.175586	0.303536	0.347489	1.95564	1.08903	0.568467	0.287057	0.0993976	0.0850904	1.29812	0.472118	0.207831	0.207831	1.67216	0.04312	0.0807523	0.0705982	0.349398	0.0709679	0.583778	0.185994	0.0830102	0.11989	0.207197	0.226013	0.0805723	0.355515	0.213102	0.38774	0.630849	0.320157	0.0668313	0.112363	0.204819	0.10676	0.372065	0.35241	0.232681	1.22289	0.44955	0.113869	0.229884	0.240416
E14	0.497809	0.442759	0.613188	0.343866	0.338637	0.475186	0.415611	0.470671	0.441203	1.08903	1.94196	0.776989	0.426923	0.378624	0.33411	0.968375	0.773814	0.555172	0.555172	1.20103	0.329642	0.392233	0.380853	0.451054	0.380922	0.769155	0.328074	0.374135	0.286658	0.402791	0.547581	0.33411	0.567187	0.418612	0.353631	0.524203	0.420136	0.307633	0.392233	0.150625	0.339282	0.632795	0.535556	0.419366	1.14785	0.258756	0.377905	0.399775	0.416365
E16	0.701685	0.71009	0.549651	0.769135	0.697409	0.774849	0.72741	0.707078	0.619714	0.568467	0.776989	1.95862	0.591046	0.848838	0.77802	0.45557	0.823614	0.738091	0.738091	0.499952	0.751506	0.863705	0.792501	0.65748	0.792169	0.732475	0.77802	0.832078	0.823795	0.871235	0.740211	0.765213	0.626421	0.735831	0.42466	0.566209	0.658032	0.841494	0.789157	0.622824	0.751045	0.655774	0.704189	0.642412	0.577499	0.759639	0.762801	0.758134	0.683622
E17	1.28944	1.33348	1.0935	1.09413	1.08252	1.14315	1.04159	1.17701	1.32526	0.287057	0.426923	0.591046	1.94586	1.13446	0.934253	0.290818	0.735278	0.992207	0.992207	0.299919	1.40796	1.18302	0.966114	1.25112	0.965614	0.866368	1.0178	1.14315	1.13939	1.13413	0.969376	1.0893	1.21199	1.18639	0.723024	1.0604	1.55186	1.0497	1.3583	0.874247	0.973899	1.23079	1.16607	1.32864	0.399147	0.643638	0.992696	1.24808	1.20108
E20	1.07349	1.25714	0.871988	1.53215	1.35542	1.59959	1.38132	1.00753	1.02029	0.0993976	0.378624	0.848838	1.13446	1.94129	1.31133	0.145331	1.02984	1.29217	1.29217	0.0830102	1.41896	1.71475	1.26696	1.02513	1.26617	0.699911	1.35768	1.42648	1.43702	1.62217	1.31283	1.36596	1.00049	1.27711	0.811344	0.931476	1.18639	1.30196	1.33993	0.984446	1.14333	1.06822	1.05045	1.18599	0.275602	0.807982	1.30982	1.21725	1.125
E21	0.95608	1.0464	0.854669	1.18032	1.22139	1.29703	1.19994	1.02334	0.884971	0.0850904	0.33411	0.77802	0.934253	1.31133	1.94656	0.16491	0.868773	1.10015	1.10015	0.0807523	1.1751	1.3181	1.24436	0.912875	1.24359	0.642599	1.24548	1.19467	1.2451	1.2594	1.1751	1.23645	0.903395	1.15512	0.742	0.857681	0.952317	1.2244	1.12241	0.998007	1.11015	0.875547	0.859187	0.939006	0.262801	1.0369	1.25714	1.218	1.07831
E22	0.339717	0.240313	0.475879	0.0984732	0.160392	0.180102	0.172575	0.374284	0.311959	1.29812	0.968375	0.45557	0.290818	0.145331	0.16491	1.94737	0.488668	0.256777	0.256777	1.34132	0.159028	0.124406	0.127102	0.417922	0.127416	0.587548	0.139307	0.14548	0.152254	0.195155	0.231282	0.14759	0.533053	0.235693	0.561855	0.520264	0.399899	0.0329293	0.215476	0.189006	0.187372	0.460834	0.42997	0.269578	1.70976	0.553364	0.149243	0.339717	0.235902
E23	0.757084	0.920477	0.973889	1.15813	1.17284	1.1928	1.25073	0.887377	0.725331	0.472118	0.773814	0.823614	0.735278	1.02984	0.868773	0.488668	1.9421	1.45207	1.45207	0.408947	0.889634	0.98066	1.04367	0.840172	1.0431	1.03445	1.04339	1.12735	0.931762	1.11457	1.56894	1.13446	0.768363	0.99597	0.607757	0.667711	0.848817	0.889307	0.895652	0.57003	0.83151	0.796935	0.993712	0.871783	0.573676	0.516503	1.20258	0.990178	0.81591
E24	1.03962	1.03962	1.06175	1.39834	1.41717	1.42724	1.46713	1.14383	0.910141	0.207831	0.555172	0.738091	0.992207	1.29217	1.10015	0.256777	1.45207	1.94581	1.94581	0.161285	1.10435	1.22402	1.26696	1.04547	1.26617	0.808503	1.29443	1.38283	1.16456	1.35498	1.79227	1.41294	1.02156	1.22854	0.825665	0.936511	1.03737	1.1743	1.11564	0.803807	1.01815	1.04414	0.913932	1.12618	0.293675	0.760542	1.48218	1.17209	1.01807
E25	1.03962	1.03962	1.06175	1.39834	1.41717	1.42724	1.46713	1.14383	0.910141	0.207831	0.555172	0.738091	0.992207	1.29217	1.10015	0.256777	1.45207	1.94581	1.94581	0.161285	1.10435	1.22402	1.26696	1.04547	1.26617	0.808503	1.29443	1.38283	1.16456	1.35498	1.79227	1.41294	1.02156	1.22854	0.825665	0.936511	1.03737	1.1743	1.11564	0.803807	1.01815	1.04414	0.913932	1.12618	0.293675	0.760542	1.48218	1.17209	1.01807
E27	0.299919	0.211077	0.464589	0.0519578	0.101074	0.140362	0.0861981	0.286305	0.361895	1.67216	1.20103	0.499952	0.299919	0.0830102	0.0807523	1.34132	0.408947	0.161285	0.161285	1.96092	0.108014	0.119298	0.0978916	0.372026	0.0982346	0.582206	0.0724732	0.0688957	0.0726571	0.157665	0.170454	0.0182827	0.378118	0.154512	0.350102	0.683396	0.326236	0.00903614	0.158417	0.181607	0.143072	0.442783	0.307299	0.204186	1.23605	0.507448	0.0636297	0.251797	0.184124
E28	1.15519	1.6532	0.891352	1.30873	1.18037	1.26878	1.15444	1.03586	1.1231	0.04312	0.329642	0.751506	1.40796	1.41896	1.1751	0.159028	0.889634	1.10435	1.10435	0.108014	1.94132	1.4561	1.10994	1.00828	1.1093	0.668133	1.17435	1.29135	1.41999	1.32069	1.11757	1.22553	1.03633	1.25262	0.799868	0.915437	1.48318	1.18298	1.74122	1.00855	1.11058	1.03407	1.05543	1.17585	0.279451	0.83942	1.12134	1.33649	1.22176
E29	1.13488	1.2733	0.926727	1.5241	1.29101	1.61935	1.32596	1.06296	1.01197	0.0807523	0.392233	0.863705	1.18302	1.71475	1.3181	0.124406	0.98066	1.22402	1.22402	0.119298	1.4561	1.94132	1.30798	1.04518	1.30715	0.715619	1.31133	1.42977	1.50726	1.58625	1.24847	1.42046	0.976146	1.26692	0.792335	0.953069	1.24095	1.27711	1.35605	1.0304	1.14601	1.0431	1.0464	1.18789	0.233539	0.804798	1.31768	1.2921	1.19542
E30	0.987952	1.08434	0.917395	1.40077	1.40784	1.39081	1.48494	1.10423	0.908852	0.0705982	0.380853	0.792501	0.966114	1.26696	1.24436	0.127102	1.04367	1.26696	1.26696	0.0978916	1.10994	1.30798	1.94729	0.93722	1.94729	0.733229	1.43346	1.49925	1.21687	1.35617	1.32681	1.5088	0.905873	1.29182	0.785126	0.959585	1.01807	1.14148	1.12801	0.929161	0.998052	0.954066	0.958831	1.20217	0.212233	0.790074	1.53916	1.18449	1.03417
E32	1.39788	0.965361	1.33509	1.01862	1.05451	1	1.03464	1.38132	1.32007	0.349398	0.451054	0.65748	1.25112	1.02513	0.912875	0.417922	0.840172	1.04547	1.04547	0.372026	1.00828	1.04518	0.93722	1.94656	0.936747	1.34209	0.954311	0.957078	1.0497	1.00226	1.02937	0.975406	1.42949	1.0628	0.737617	1.10316	1.22703	0.928175	1.00301	0.846017	0.993261	1.39337	1.08088	1.10197	0.494729	0.629518	0.991717	1.1337	1.14684
E33	0.98743	1.08372	0.916942	1.39985	1.40691	1.3899	1.48394	1.1036	0.908405	0.0709679	0.380922	0.792169	0.965614	1.26617	1.24359	0.127416	1.0431	1.26617	1.26617	0.0982346	1.1093	1.30715	1.94729	0.936747	1.94584	0.732955	1.4325	1.49823	1.21612	1.3553	1.32596	1.50777	0.905432	1.29101	0.784801	0.95909	1.01752	1.14081	1.12735	0.928696	0.997519	0.953578	0.958338	1.20144	0.212465	0.789745	1.5381	1.18378	1.0336
E34	1.10832	0.803053	1.25192	0.661554	0.886931	0.749537	0.836972	1.18028	0.940354	0.583778	0.769155	0.732475	0.866368	0.699911	0.642599	0.587548	1.03445	0.808503	0.808503	0.582206	0.668133	0.715619	0.733229	1.34209	0.732955	1.93819	0.725551	0.732955	0.737477	0.705066	0.821143	0.74742	1.03521	0.830372	0.414822	0.882406	0.934958	0.587615	0.720895	0.505403	0.730484	1.03596	1.07093	0.804733	0.719518	0.284395	0.742753	0.795516	0.837914
E39	1.01253	1.11263	0.948795	1.33929	1.50377	1.4182	1.4739	1.02485	0.953251	0.185994	0.328074	0.77802	1.0178	1.35768	1.24548	0.139307	1.04339	1.29443	1.29443	0.0724732	1.17435	1.31133	1.43346	0.954311	1.4325	0.725551	1.9428	1.39487	1.2895	1.42724	1.32563	1.41265	0.947048	1.24774	0.805142	0.898343	1.05392	1.25491	1.16757	0.917622	0.948768	0.987691	0.96009	1.09111	0.260542	0.785229	1.45659	1.12844	1.10015
E40	1.09049	1.18829	0.947048	1.51732	1.41218	1.44858	1.53509	1.09381	0.982489	0.0830102	0.374135	0.832078	1.14315	1.42648	1.19467	0.14548	1.12735	1.38283	1.38283	0.0688957	1.29135	1.42977	1.49925	0.957078	1.49823	0.732955	1.39487	1.94584	1.36131	1.44181	1.43052	1.79076	0.903175	1.31058	0.894041	0.964359	1.18077	1.25753	1.23719	0.94527	1.03671	0.979907	1.11865	1.31886	0.224508	0.806303	1.55691	1.26954	1.20445
E41	1.2086	1.23568	0.950811	1.28012	1.25789	1.31467	1.26427	1.15628	1.05808	0.11989	0.286658	0.823795	1.13939	1.43702	1.2451	0.152254	0.931762	1.16456	1.16456	0.0726571	1.41999	1.50726	1.21687	1.0497	1.21612	0.737477	1.2895	1.36131	1.94207	1.45535	1.20183	1.37455	1.01827	1.28198	0.805895	0.861999	1.18904	1.23419	1.3237	1.05752	1.13696	1.01752	1.04188	1.07274	0.234292	0.776197	1.24321	1.40118	1.3038
E43	1.0258	1.20183	0.938769	1.55422	1.43853	1.57346	1.4734	1.02984	1.02255	0.207197	0.402791	0.871235	1.13413	1.62217	1.2594	0.195155	1.11457	1.35498	1.35498	0.157665	1.32069	1.58625	1.35617	1.00226	1.3553	0.705066	1.42724	1.44181	1.45535	1.94358	1.3914	1.41143	0.993449	1.30079	0.812676	0.950059	1.18603	1.2741	1.28458	0.973899	1.0239	1.05137	1.0464	1.22101	0.283967	0.82813	1.39742	1.20935	1.14725
E45	0.999467	1.02279	1.04489	1.40211	1.48293	1.47566	1.56593	1.13973	0.894042	0.226013	0.547581	0.740211	0.969376	1.31283	1.1751	0.231282	1.56894	1.79227	1.79227	0.170454	1.11757	1.24847	1.32681	1.02937	1.32596	0.821143	1.32563	1.43052	1.20183	1.3914	1.94508	1.44831	0.965614	1.22402	0.814936	0.910168	1.02128	1.13931	1.10479	0.814936	0.980183	0.991192	0.912426	1.1337	0.292246	0.755876	1.52982	1.19055	1.00425
E48	1.09457	1.12693	0.968373	1.4887	1.47063	1.44605	1.574	1.1122	0.926024	0.0805723	0.33411	0.765213	1.0893	1.36596	1.23645	0.14759	1.13446	1.41294	1.41294	0.0182827	1.22553	1.42046	1.5088	0.975406	1.50777	0.74742	1.41265	1.79076	1.37455	1.41143	1.44831	1.9443	0.923716	1.31359	0.928175	0.900384	1.12016	1.19389	1.17058	0.940988	1.03247	0.966617	1.10962	1.27294	0.226657	0.783133	1.5883	1.27069	1.18675
E50	1.312	1.04385	1.174	0.926958	0.950811	0.963357	0.948312	1.36658	1.18321	0.355515	0.567187	0.626421	1.21199	1.00049	0.903395	0.533053	0.768363	1.02156	1.02156	0.378118	1.03633	0.976146	0.905873	1.42949	0.905432	1.03521	0.947048	0.903175	1.01827	0.993449	0.965614	0.923716	1.94586	1.16306	0.667274	1.1582	1.18868	0.884036	1.09049	0.794428	0.978419	1.76691	1.04715	1.09381	0.675986	0.609785	0.87835	1.1774	1.18152
E53	1.13145	1.21574	0.972892	1.29367	1.23795	1.20596	1.29703	1.12877	0.950226	0.213102	0.418612	0.735831	1.18639	1.27711	1.15512	0.235693	0.99597	1.22854	1.22854	0.154512	1.25262	1.26692	1.29182	1.0628	1.29101	0.830372	1.24774	1.31058	1.28198	1.30079	1.22402	1.31359	1.16306	1.94807	0.808329	1.09457	1.18564	1.13437	1.25864	0.954556	1.05133	1.15403	1.35799	1.42347	0.34262	0.774096	1.29402	1.25789	1.16114
E55	0.669534	0.810416	0.682454	0.843192	0.824912	0.805142	0.842058	0.70582	0.613822	0.38774	0.353631	0.42466	0.723024	0.811344	0.742	0.561855	0.607757	0.825665	0.825665	0.350102	0.799868	0.792335	0.785126	0.737617	0.784801	0.414822	0.805142	0.894041	0.805895	0.812676	0.814936	0.928175	0.667274	0.808329	1.93521	0.741246	0.718504	0.713485	0.840551	0.911287	0.798284	0.640906	0.637229	0.771396	0.436733	0.589676	0.920409	0.821716	0.677178
E57	1.05438	0.925974	1.06266	0.934488	0.825301	0.947048	0.847699	1.08403	1.08227	0.630849	0.524203	0.566209	1.0604	0.931476	0.857681	0.520264	0.667711	0.936511	0.936511	0.683396	0.915437	0.953069	0.959585	1.10316	0.95909	0.882406	0.898343	0.964359	0.861999	0.950059	0.910168	0.900384	1.1582	1.09457	0.741246	1.94737	1.12735	0.792335	0.968875	0.939759	0.833017	1.1928	0.977907	1.08629	0.38711	0.770773	0.875547	1.05814	1.12811
E60	1.19921	1.44482	1.14842	1.12726	1.1051	1.16723	1.06115	1.16271	1.29126	0.320157	0.420136	0.658032	1.55186	1.18639	0.952317	0.399899	0.848817	1.03737	1.03737	0.326236	1.48318	1.24095	1.01807	1.22703	1.01752	0.934958	1.05392	1.18077	1.18904	1.18603	1.02128	1.12016	1.18868	1.18564	0.718504	1.12735	1.94511	1.01958	1.52682	0.783133	0.94301	1.16312	1.18865	1.30531	0.4992	0.709839	1.02128	1.26763	1.17174
E64	1.00377	1.07982	0.792335	1.30882	1.15471	1.29895	1.14985	1.00253	1.02056	0.0668313	0.307633	0.841494	1.0497	1.30196	1.2244	0.0329293	0.889307	1.1743	1.1743	0.00903614	1.18298	1.27711	1.14148	0.928175	1.14081	0.587615	1.25491	1.25753	1.23419	1.2741	1.13931	1.19389	0.884036	1.13437	0.713485	0.792335	1.01958	1.94503	1.14157	1.02465	1.13612	0.939006	0.872193	1.03643	0.138402	0.739598	1.20557	1.10994	1.04246
E66	1.16948	1.85782	0.945543	1.25151	1.2165	1.26201	1.11833	1.08855	1.13141	0.112363	0.392233	0.789157	1.3583	1.33993	1.12241	0.215476	0.895652	1.11564	1.11564	0.158417	1.74122	1.35605	1.12801	1.00301	1.12735	0.720895	1.16757	1.23719	1.3237	1.28458	1.10479	1.17058	1.09049	1.25864	0.840551	0.968875	1.52682	1.14157	1.94584	0.926436	1.07289	1.0604	1.01554	1.13822	0.335899	0.831893	1.17625	1.33273	1.12768
E68	0.795934	0.885753	0.707831	0.976414	0.881987	0.918149	0.876713	0.849591	0.887452	0.204819	0.150625	0.622824	0.874247	0.984446	0.998007	0.189006	0.57003	0.803807	0.803807	0.181607	1.00855	1.0304	0.929161	0.846017	0.928696	0.505403	0.917622	0.94527	1.05752	0.973899	0.814936	0.940988	0.794428	0.954556	0.911287	0.939759	0.783133	1.02465	0.926436	1.94129	1.25379	0.815512	0.679439	0.849785	0.100151	0.780873	0.891027	0.989458	0.919953
E70	1.02362	1.03822	0.88048	1.04002	0.972646	1.08043	0.904055	1.0337	1.07866	0.10676	0.339282	0.751045	0.973899	1.14333	1.11015	0.187372	0.83151	1.01815	1.01815	0.143072	1.11058	1.14601	0.998052	0.993261	0.997519	0.730484	0.948768	1.03671	1.13696	1.0239	0.980183	1.03247	0.978419	1.05133	0.798284	0.833017	0.94301	1.13612	1.07289	1.25379	1.94955	1.00931	0.759486	0.90503	0.270997	0.741858	0.912346	1.21121	1.04066
E71	1.30222	1.01376	1.19732	0.997741	1.03134	1.02204	1.01903	1.29286	1.16055	0.372065	0.632795	0.655774	1.23079	1.06822	0.875547	0.460834	0.796935	1.04414	1.04414	0.442783	1.03407	1.0431	0.954066	1.39337	0.953578	1.03596	0.987691	0.979907	1.01752	1.05137	0.991192	0.966617	1.76691	1.15403	0.640906	1.1928	1.16312	0.939006	1.0604	0.815512	1.00931	1.94737	0.999733	1.11639	0.603767	0.600006	0.894147	1.10372	1.16647
E72	0.977154	1.08855	1.05873	1.0497	0.9375	0.977154	1.03586	0.990964	0.993337	0.35241	0.535556	0.704189	1.16607	1.05045	0.859187	0.42997	0.993712	0.913932	0.913932	0.307299	1.05543	1.0464	0.958831	1.08088	0.958338	1.07093	0.96009	1.11865	1.04188	1.0464	0.912426	1.10962	1.04715	1.35799	0.637229	0.977907	1.18865	0.872193	1.01554	0.679439	0.759486	0.999733	1.94656	1.42648	0.560994	0.487952	1.04715	0.99597	1.0753
E73	1.02683	1.09758	0.976657	1.22364	1.09337	1.148	1.19091	1.07078	1.1083	0.232681	0.419366	0.642412	1.32864	1.18599	0.939006	0.269578	0.871783	1.12618	1.12618	0.204186	1.17585	1.18789	1.20217	1.10197	1.20144	0.804733	1.09111	1.31886	1.07274	1.22101	1.1337	1.27294	1.09381	1.42347	0.771396	1.08629	1.30531	1.03643	1.13822	0.849785	0.90503	1.11639	1.42648	1.94656	0.366717	0.670181	1.20822	1.0893	1.15286
E74	0.459329	0.387832	0.606024	0.174564	0.232681	0.277946	0.278698	0.509008	0.404941	1.22289	1.14785	0.577499	0.399147	0.275602	0.262801	1.70976	0.573676	0.293675	0.293675	1.23605	0.279451	0.233539	0.212233	0.494729	0.212465	0.719518	0.260542	0.224508	0.234292	0.283967	0.292246	0.226657	0.675986	0.34262	0.436733	0.38711	0.4992	0.138402	0.335899	0.100151	0.270997	0.603767	0.560994	0.366717	1.94962	0.393129	0.229024	0.409679	0.379588
E75	0.631602	0.755876	0.516503	0.740351	0.759036	0.779208	0.737812	0.635453	0.61812	0.44955	0.258756	0.759639	0.643638	0.807982	1.0369	0.553364	0.516503	0.760542	0.760542	0.507448	0.83942	0.804798	0.790074	0.629518	0.789745	0.284395	0.785229	0.806303	0.776197	0.82813	0.755876	0.783133	0.609785	0.774096	0.589676	0.770773	0.709839	0.739598	0.831893	0.780873	0.741858	0.600006	0.487952	0.670181	0.393129	1.95789	0.747597	0.817415	0.6805
E76	1.01301	1.12735	0.969627	1.49699	1.49422	1.4215	1.57496	1.12166	0.915965	0.113869	0.377905	0.762801	0.992696	1.30982	1.25714	0.149243	1.20258	1.48218	1.48218	0.0636297	1.12134	1.31768	1.53916	0.991717	1.5381	0.742753	1.45659	1.55691	1.24321	1.39742	1.52982	1.5883	0.87835	1.29402	0.920409	0.875547	1.02128	1.20557	1.17625	0.891027	0.912346	0.894147	1.04715	1.20822	0.229024	0.747597	1.94659	1.21311	1.04941
E77	1.28342	1.25073	1.03031	1.19729	1.18037	1.24697	1.17926	1.23944	1.15224	0.229884	0.399775	0.758134	1.24808	1.21725	1.218	0.339717	0.990178	1.17209	1.17209	0.251797	1.33649	1.2921	1.18449	1.1337	1.18378	0.795516	1.12844	1.26954	1.40118	1.20935	1.19055	1.27069	1.1774	1.25789	0.821716	1.05814	1.26763	1.10994	1.33273	0.989458	1.21121	1.10372	0.99597	1.0893	0.409679	0.817415	1.21311	1.9421	1.33724
E79	1.32445	1.08779	1.04235	1.10316	1.02382	1.0765	1.04941	1.20295	1.17677	0.240416	0.416365	0.683622	1.20108	1.125	1.07831	0.235902	0.81591	1.01807	1.01807	0.184124	1.22176	1.19542	1.03417	1.14684	1.0336	0.837914	1.10015	1.20445	1.3038	1.14725	1.00425	1.18675	1.18152	1.16114	0.677178	1.12811	1.17174	1.04246	1.12768	0.919953	1.04066	1.16647	1.0753	1.15286	0.379588	0.6805	1.04941	1.33724	1.94812
E82	0.935006	1.03812	0.773343	1.20482	1.19467	1.22101	1.19467	0.949548	0.873838	0	0.325056	0.762953	0.902642	1.25377	1.60392	0.137048	0.808561	1.08283	1.08283	0.019788	1.16682	1.27595	1.21649	0.833017	1.21574	0.584532	1.16416	1.19166	1.14274	1.22402	1.10586	1.19578	0.858988	1.07756	0.714111	0.809488	0.980164	1.18258	1.11414	0.94075	1.11284	0.913179	0.787651	1.00151	0.213102	1.1378	1.17736	1.10962	1.00274
E83	1.05091	1.1378	1.01657	1.21309	1.23532	1.19729	1.20331	1.19617	0.905381	0.119729	0.303859	0.752406	1.02833	1.19578	1.12199	0.189759	0.960596	1.23607	1.23607	0.1229	1.16114	1.21913	1.18068	1.06476	1.17997	0.802642	1.24361	1.26355	1.25828	1.21009	1.23343	1.2858	1.0178	1.25265	1.10034	0.942018	1.09984	1.0741	1.19277	0.975406	1.07244	1.03737	0.897054	1.06732	0.283886	0.71009	1.29292	1.23456	1.07831
E86	0.98972	1.07711	0.863353	1.14107	1.15053	1.19464	1.14341	1.07742	0.877828	0.199303	0.396679	0.622238	0.946024	1.19539	1.12382	0.293522	0.890274	1.12942	1.12942	0.15121	1.1404	1.18635	1.08828	0.925391	1.08766	0.69185	1.15505	1.18334	1.18334	1.14944	1.14793	1.23495	0.881987	1.13696	1.13763	0.789486	0.999514	1.03596	1.12081	0.902013	0.999561	0.879726	0.815113	0.981691	0.396785	0.673409	1.18032	1.14642	0.992997
E87	0.806649	0.966365	0.774411	1.0747	1.05556	1.10348	0.998007	0.89501	0.84756	0.301813	0.313605	0.617713	0.944517	1.13814	0.957324	0.290585	0.743365	0.999781	0.999781	0.352362	1.05526	1.17204	0.945752	0.903521	0.94527	0.540126	1.02842	1.06204	1.08992	1.09595	1.0402	1.02013	0.765966	1.04501	1.04785	1.03295	0.958078	0.970384	1.05451	1.06264	0.921324	0.856372	0.761597	0.981691	0.15347	0.739739	1.03417	0.999514	0.847524
E89	0.994465	1.08102	0.899849	1.15512	1.28122	1.23381	1.20671	1.00602	0.950226	0.134036	0.263189	0.789321	1.03586	1.18901	1.35542	0.100904	0.846946	1.10241	1.10241	0.0416147	1.11489	1.18789	1.26847	0.918149	1.26768	0.649386	1.4375	1.22252	1.26768	1.22176	1.09607	1.24925	0.918447	1.18901	0.753306	0.799699	0.996723	1.21573	1.1179	0.967118	1.03822	0.911674	0.913404	1	0.228916	0.811747	1.24209	1.15854	1.0607
E90	1.15043	1.22437	1.02748	1.16655	1.20472	1.16352	1.16583	1.1554	1.21818	0.266105	0.441793	0.633011	1.26057	1.23863	1.10454	0.289995	0.938614	1.17235	1.17235	0.250022	1.26673	1.20281	1.10641	1.17348	1.10576	0.832309	1.12766	1.20512	1.22668	1.22206	1.17354	1.16002	1.1589	1.25404	0.775037	1.11148	1.27521	1.06709	1.28368	0.885345	1.07202	1.14812	1.04597	1.21936	0.35935	0.740037	1.16275	1.24209	1.16311
E91	0.985926	1.10554	0.989949	1.40663	1.4724	1.49672	1.48168	1.14048	0.912941	0.158275	0.523449	0.725151	1.01903	1.32337	1.11112	0.118385	1.43504	1.66206	1.66206	0.165188	1.15895	1.23493	1.33584	1.00904	1.33498	0.811344	1.34971	1.36207	1.15293	1.38388	1.75777	1.33993	0.984421	1.1751	0.726037	0.908663	1.07394	1.24398	1.16422	0.849591	1.0043	1.05213	0.874794	1.1051	0.224508	0.767166	1.44331	1.09651	0.963606
E92	0.941541	1.14917	0.931995	1.18298	1.218	1.25675	1.23869	1.03661	0.869096	0.107848	0.323609	0.648343	1.03633	1.28724	1.33165	0.292999	0.87835	1.16757	1.16757	0.144124	1.20258	1.22064	1.22816	0.932229	1.22741	0.725417	1.30305	1.26728	1.19055	1.24697	1.19656	1.25864	0.976146	1.22779	1.0078	0.8906	1.05814	1.17997	1.20409	0.937737	1.05933	0.969376	0.896621	1.08629	0.408153	0.79125	1.2906	1.17174	1.02909
E94	1.01465	1.02597	0.921849	1.06625	1.06822	1.05162	1.03351	1.08135	0.978742	0.0896587	0.349001	0.781677	0.92864	1.08286	1.14702	0.0609885	0.776989	1.02398	1.02398	0.0822935	1.03351	1.10217	1.17228	0.954027	1.17158	0.700518	1.04512	1.0652	0.97089	1.04785	0.989752	1.04587	0.946747	1.03078	0.719286	0.84791	0.923358	1.15794	1.07727	1.05342	1.21119	0.997297	0.728083	0.876033	0.192268	0.781516	1.10217	1.12179	0.984965
E95	1.14466	1.08779	1.14424	1.05451	1.08509	1.05167	1.05994	1.17886	1.01499	0.160533	0.42163	0.770331	1.05062	1.03916	1.00151	0.14849	0.925743	1.18825	1.18825	0.184747	1.06521	1.10586	1.18409	1.12575	1.18338	0.874111	1.04669	1.13069	1.05016	1.04263	1.15177	1.12952	1.10178	1.13027	0.761597	1.00124	1.04611	1.01157	1.13069	0.891781	1.01533	1.12058	0.859187	0.984187	0.252356	0.657279	1.17962	1.13789	1.05167
E97	0.95256	1.0128	0.871988	1.09971	1.09111	1.08961	1.06476	0.952804	0.929049	0.0790663	0.377115	0.739598	0.963855	1.08133	1.07003	0.100151	0.844127	1.08088	1.08088	0.0747311	1.02033	1.08358	1.14601	0.928928	1.14533	0.626093	1.03944	1.11145	0.991717	1.02786	1.07304	1.06129	0.901355	1.00027	0.772306	0.752259	0.934488	1.17731	1.07154	0.968373	1.16711	0.965361	0.750899	0.895547	0.228163	0.746988	1.11596	1.0866	0.881568
E98	1.12091	0.961348	1.02307	0.990964	1.0193	0.980917	0.98167	1.10768	1.07653	0.218487	0.425414	0.682229	1.14349	0.976657	0.982681	0.146233	0.68588	0.979669	0.979669	0.267498	0.998981	1.00952	1.03266	1.06958	1.0321	0.837159	0.959337	1.02307	0.94178	1.005	0.959843	0.990964	0.949306	0.924699	0.622154	0.925221	1.07199	1.08615	0.992959	0.918675	1.07108	1.03812	0.823795	0.951054	0.286225	0.668569	1.01178	1.03962	0.977651
E99	1.04808	1.10403	0.986678	1.1875	1.04339	1.07695	1.10629	1.07545	1.17566	0.211077	0.339446	0.64599	1.26087	1.11489	0.94479	0.252452	0.823252	1.03134	1.03134	0.202922	1.13036	1.1078	1.17545	1.13295	1.17475	0.758582	1.0193	1.29587	1.03558	1.18378	1.04761	1.24133	1.04582	1.24284	0.793088	1.13563	1.29696	0.96009	1.14466	0.826807	0.888767	1.04958	1.36176	1.63497	0.323167	0.72338	1.18227	1.14733	1.14541
E105	0.87739	0.844497	0.858038	0.88253	0.935006	0.946055	0.941541	0.920477	0.775955	0.547346	0.837159	0.938016	0.79468	0.915437	0.849957	0.557878	1.14131	0.997475	0.997475	0.510456	0.896404	0.941541	0.838102	0.93049	0.837726	1.12566	0.870278	0.87534	0.886625	0.902423	0.962605	0.862752	1.11725	0.9192	0.582142	0.827195	0.867615	0.841867	0.91822	0.579066	0.852605	1.07815	0.916942	0.798024	0.721875	0.509732	0.843745	1.08266	0.895652
E106	1.0962	1.11682	1.08567	1.01205	0.947801	1.03181	0.988935	1.11457	1.01623	0.531509	0.519645	0.636868	1.13605	1.05543	0.86802	0.59091	0.814981	0.980164	0.980164	0.560029	1.09275	1.02956	0.894578	1.10887	0.894147	0.877674	0.913932	1.01376	0.99721	1.03783	0.948312	0.982422	1.20748	1.12693	0.55502	1.06537	1.21951	0.947289	1.13563	0.698675	0.826807	1.23154	0.999733	1.12543	0.745805	0.909723	0.877597	1.08417	1.14808
E107	1.17324	1.29135	1.0464	1.30346	1.29327	1.30564	1.27856	1.11263	0.983244	0.118385	0.313806	0.692771	1.18001	1.29853	1.14048	0.159028	0.939284	1.18112	1.18112	0.0749139	1.27781	1.2733	1.19729	1.0738	1.19656	0.796269	1.21951	1.30113	1.26201	1.22289	1.16422	1.29176	1.00699	1.30079	0.915135	0.923716	1.19957	1.14307	1.31317	0.972392	1.05104	0.983669	1.0479	1.05543	0.285472	0.693406	1.29436	1.30038	1.14274
E108	1.20669	1.17505	1.00053	1.13244	1.1419	1.14341	1.15396	1.23646	1.06124	0.137496	0.381574	0.669747	1.10725	1.17163	1.1543	0.17443	0.912875	1.18445	1.18445	0.137649	1.22176	1.20895	1.07923	1.16444	1.07862	0.857162	1.08118	1.18409	1.29484	1.09369	1.17957	1.17616	1.16375	1.2847	0.769444	0.928928	1.08389	1.0913	1.21197	1.083	1.20704	1.11779	0.950033	1.05104	0.276185	0.790239	1.17731	1.35888	1.19464
E109	0.601437	0.673729	0.587903	0.548946	0.448044	0.557126	0.454063	0.606776	0.693596	0.980403	0.670394	0.592483	0.587903	0.526319	0.414175	0.917242	0.764603	0.554167	0.554167	1.01171	0.577437	0.541328	0.446536	0.515029	0.446541	0.617632	0.524814	0.546594	0.530044	0.589474	0.527787	0.494708	0.617228	0.471376	0.448794	0.805206	0.658583	0.505271	0.621822	0.615884	0.530873	0.599182	0.606099	0.525566	0.839043	0.91273	0.471366	0.66911	0.666854
E113	1.00813	1.09116	0.923819	1.09632	1.14887	0.999073	1.10551	0.960069	0.821223	0.24337	0.43819	0.642972	1.01945	1.11413	1.01973	0.352876	0.797529	1.02275	1.02275	0.260833	1.16665	1.07758	1.05023	0.922538	1.04965	0.656017	1.059	1.07456	1.19835	1.15835	1.04663	1.11111	0.953027	1.33994	1.04977	0.855849	1.02549	0.979207	1.16438	0.954518	0.961571	0.984731	0.905694	1.00991	0.459362	0.596055	1.08135	1.14551	0.94723
E114	1.11812	1.13654	1.08225	1.20892	1.13989	1.23156	1.11995	1.17314	1.06003	0.186361	0.42384	0.761145	1.12113	1.20855	1.06445	0.306265	0.954556	1.2259	1.2259	0.252066	1.19989	1.2474	1.20892	1.14601	1.20818	0.858115	1.17309	1.22402	1.22025	1.24438	1.18556	1.18592	1.12113	1.28702	0.826396	1.20064	1.17239	1.08588	1.20969	1.03229	1.12622	1.21384	0.934675	1.11726	0.35302	0.787388	1.14408	1.27867	1.11618
E115	0.991068	1.12872	0.974684	1.21417	1.22137	1.25956	1.22628	1.08138	0.903368	0.0787624	0.325198	0.703912	1.10073	1.2762	1.12872	0.193023	0.960815	1.22137	1.22137	0.0683557	1.22855	1.27393	1.17102	1.03702	1.17032	0.738261	1.17596	1.28906	1.26637	1.25654	1.24822	1.32125	0.95552	1.21229	1.03882	0.802159	1.09695	1.05641	1.17258	1.02112	1.04744	0.981235	0.916419	1.10408	0.335281	0.672008	1.24822	1.19225	1.03522
E116	1.28082	1.09758	1.25976	0.93171	1.03991	1.01253	0.978659	1.27595	1.32451	0.314139	0.574729	0.6204	1.13112	0.991454	0.956832	0.398395	0.931009	1.18148	1.18148	0.315709	1.08102	0.989196	0.917395	1.22515	0.916942	0.964604	1.00151	0.960596	1.08177	1.05392	1.1194	0.987199	1.41548	1.05346	0.665872	1.09802	1.1266	0.932982	1.1322	0.799529	1.0289	1.3252	0.940512	1.09639	0.524778	0.645895	0.985433	1.13488	1.17776
E117	0.89694	0.887377	1.11424	0.783886	0.746092	0.863304	0.712848	0.986678	0.908938	0.668358	0.838479	0.651913	0.996945	0.773939	0.746844	0.614972	1.0383	0.789745	0.789745	0.760693	0.820424	0.805378	0.731175	0.944037	0.730903	1.12189	0.706954	0.733912	0.747453	0.781305	0.770021	0.720502	1.02627	0.768671	0.444274	0.965364	0.961605	0.681476	0.823433	0.559435	0.760542	1.04131	0.983175	0.866515	0.754076	0.396164	0.615804	0.886413	0.892429
E118	0.900918	1.02956	0.969627	1.31325	1.39563	1.39216	1.37862	1.0035	0.869852	0.237303	0.439743	0.765813	0.971632	1.26768	1.10962	0.241066	1.27781	1.52809	1.52809	0.177976	1.09049	1.19732	1.31175	0.933735	1.31091	0.757075	1.24961	1.33498	1.0935	1.29361	1.56217	1.32262	0.947559	1.19091	0.685355	0.943285	1.03708	1.12274	1.09049	0.817949	0.991489	1.00022	0.86802	1.13822	0.30203	0.855225	1.33348	1.12735	1.0321
E119	0.9049	1.03435	1.04443	1.26922	1.37952	1.36025	1.37154	0.97741	0.820895	0.234187	0.467653	0.727544	0.990702	1.22666	1.08057	0.236446	1.27069	1.50602	1.50602	0.223755	1.13145	1.16532	1.25265	0.934723	1.25187	0.784372	1.19654	1.31208	1.0765	1.24359	1.54314	1.29669	0.924469	1.11973	0.677178	0.912651	1.02307	1.06958	1.09532	0.803807	0.962342	1.0336	0.826807	1.04895	0.306476	0.835843	1.27445	1.10134	1.00904
E120	0.408947	0.405165	0.664598	0.248494	0.285472	0.318653	0.267498	0.454816	0.459366	1.30297	1.20932	0.529291	0.45331	0.290741	0.19967	1.25861	0.647304	0.349447	0.349447	1.4446	0.272011	0.287057	0.241717	0.535351	0.24192	0.740492	0.220744	0.244177	0.244177	0.314891	0.361533	0.19666	0.546547	0.309557	0.335787	0.569857	0.56309	0.17997	0.353258	0.151501	0.295934	0.551059	0.549651	0.376542	1.40899	0.379622	0.214838	0.399924	0.346538
E121	0.824004	0.602263	0.791085	0.472892	0.636958	0.588722	0.657931	0.791085	0.747243	0.964862	1.16444	0.60911	0.712721	0.575241	0.570725	0.899413	0.756332	0.669322	0.669322	0.898444	0.581951	0.577437	0.579819	0.82813	0.579694	0.948526	0.601583	0.533053	0.581199	0.612795	0.649656	0.573736	0.998449	0.649753	0.60173	0.643638	0.717984	0.443524	0.636115	0.445783	0.575362	0.966116	0.649	0.618142	1.07093	0.20882	0.564649	0.793928	0.681252
E12	0.635687	0.632749	0.706059	0.682184	0.771447	0.703912	0.754635	0.658489	0.634312	0.902799	0.729303	0.600195	0.64628	0.669952	0.650258	0.730273	0.739353	0.730546	0.730546	0.966109	0.603223	0.665302	0.739019	0.652531	0.738737	0.658137	0.782051	0.719811	0.647133	0.775076	0.747065	0.719942	0.658387	0.679798	0.580702	0.74692	0.665198	0.571545	0.631992	0.534372	0.543506	0.706059	0.612387	0.647229	0.737083	0.644767	0.73798	0.715896	0.647794
E49	0.661145	0.585909	0.707203	0.644861	0.672655	0.662754	0.65974	0.698162	0.601562	0.586662	0.853584	0.732201	0.623494	0.65974	0.556527	0.669534	0.769578	0.717126	0.717126	0.635542	0.593443	0.668027	0.659943	0.674916	0.65974	0.956047	0.620647	0.679328	0.596456	0.681588	0.707203	0.659088	0.655873	0.660595	0.727194	0.689122	0.728163	0.594266	0.65748	0.47442	0.62383	0.698795	0.706574	0.689991	0.785554	0.362156	0.669534	0.696536	0.640152
E51	0.930912	1.08682	0.848496	1.08591	1.07325	1.04751	1.05753	0.976617	0.858997	0.222294	0.487346	0.871042	0.987139	1.10795	0.990757	0.337059	0.940154	1.01851	1.01851	0.252432	1.12997	1.13691	1.05736	0.892839	1.05676	0.793892	1.01928	1.1685	1.1107	1.13768	1.0506	1.13339	0.866982	1.08559	0.917744	0.789188	1.03104	0.935485	1.15001	0.83964	0.94758	0.883927	0.931389	1.00001	0.460297	0.641303	1.12535	1.10884	0.977896
E54	0.954311	0.970132	0.789486	1.03398	1.12189	1.03191	1.13361	0.996766	0.790808	0.171415	0.176911	0.586794	0.845071	1.07033	1.15848	0.286738	0.743365	1.01335	1.01335	0.191892	1.03417	1.10875	1.08225	0.881652	1.08163	0.660147	1.08948	1.11855	1.09067	1.05752	1.04246	1.11586	0.777267	1.04501	1.04785	0.975661	0.929449	0.953048	1.04773	1.09054	0.956047	0.802129	0.690745	0.916869	0.134481	0.889734	1.10875	1.07485	0.912346
E85	0.980441	1.10626	0.924212	1.15405	1.17568	1.10469	1.16589	1.06231	0.873566	0.17171	0.364521	0.654388	1.0173	1.14427	1.08068	0.30432	0.870642	1.14898	1.14898	0.154598	1.1502	1.14078	1.13686	0.972342	1.13686	0.688507	1.13642	1.24985	1.15961	1.15726	1.16432	1.26753	0.933384	1.21414	1.2102	0.849668	1.06436	0.97182	1.15726	0.924692	0.984659	0.938874	0.907181	1.09717	0.407897	0.642515	1.25534	1.14984	1.06231
E88	1.12919	1.15663	1.00753	1.24173	1.25416	1.20633	1.2003	1.18037	0.935619	0.109187	0.289517	0.739598	1.04866	1.24473	1.1747	0.21988	0.886836	1.163	1.163	0.0927946	1.17922	1.2756	1.21912	1.06928	1.21837	0.832821	1.21272	1.31551	1.29292	1.20181	1.15136	1.30614	1.00199	1.2647	1.00382	0.945783	1.09607	1.14416	1.20181	1.04321	1.10939	1.02156	0.930203	1.12683	0.335843	0.692018	1.27485	1.26617	1.18223
E93	1.1597	1.29255	1.10736	1.18325	1.14878	1.24839	1.11666	1.18407	1.20375	0.22402	0.397455	0.685954	1.32311	1.25226	1.10426	0.257339	0.917287	1.1356	1.1356	0.313198	1.33749	1.20344	1.13439	1.16661	1.13371	0.881188	1.11002	1.23754	1.20654	1.23056	1.13603	1.17979	1.13104	1.26274	0.714903	1.14765	1.37113	1.10459	1.31967	0.888294	1.0728	1.17906	1.08366	1.26351	0.344898	0.783469	1.13293	1.26735	1.16083
E102	0.920798	1.00565	0.94445	1.07804	1.08832	1.08574	1.13335	0.98903	0.998723	0.318827	0.540431	0.70959	1.07562	1.01348	0.902358	0.336206	1.10432	1.09891	1.09891	0.296235	1.02379	0.988274	1.08258	0.985512	1.08197	0.884093	1.0097	1.15677	0.927827	1.07214	1.13864	1.11251	0.966866	1.07925	0.665198	0.927072	1.1028	0.926024	1.04041	0.731649	0.83224	0.986502	1.12461	1.23044	0.435187	0.62106	1.11672	1.06278	0.961073
E103	0.941786	0.881532	0.829375	0.869541	0.864676	0.905577	0.844302	0.929622	0.832837	0.39136	0.403645	0.668232	0.867362	0.917445	0.87166	0.411517	0.808444	0.894164	0.894164	0.432458	0.917212	0.938154	0.872436	0.924429	0.872225	0.750274	0.857691	0.852058	0.926519	0.917212	0.873	0.839843	1.01388	0.93219	0.6538	0.979773	0.900698	0.89361	0.939705	0.790783	0.873423	1.00536	0.736631	0.853035	0.415393	0.789838	0.836545	0.997604	0.947988
[truncated: 36 more columns]
