# Supplementary material for: An association mapping approach to identify favourable alleles for tomato fruit quality breeding
Source: BMC Plant Biol. 2014 Dec 3;14:337. doi: 10.1186/s12870-014-0337-9 (PMC4266912; doi:10.1186/s12870-014-0337-9)
Supplement: Additional file 8: — Markers associated with the ten nutritional and quality traits using the General Linear Model (GLM). Markers associated also by the Mixed Linear Model (MLM) are reported in bold. [file 12870_2014_337_MOESM8_ESM.xls]

## Sheet: Supplementary table 3 GLM stati
Additional file 8. Markers associated with the ten nutritional and quality traits using the General Linear Model (GLM). Markers associated also by Mixed Linear Model (MLM) are reported in bold
Trait	Marker	Chromosome	Locus_pos	marker_F	marker_p	markerR2
Titratable acidity	2327	1	1086936	9.01174	0.000325	0.19676
Titratable acidity	4120	1	86322681	9.74913	0.000182	0.20939
Titratable acidity	955	1	86813075	30.4154	5.17e-07	0.28862
Titratable acidity	2586	2	31387158	11.3562	5.26e-05	0.23554
Titratable acidity	7480	2	31762674	13.035	0.000562	0.14898
Titratable acidity	7481	2	31764847	13.035	0.000562	0.14898
Titratable acidity	7482	2	31765941	13.035	0.000562	0.14898
Titratable acidity	7483	2	31767113	13.035	0.000562	0.14898
Titratable acidity	7484	2	31768805	13.035	0.000562	0.14898
Titratable acidity	7485	2	31882357	12.725	0.000646	0.14597
Titratable acidity	2177	2	41782373	8.46006	0.000506	0.18703
Titratable acidity	2032	2	42190707	27.4979	1.55e-06	0.27144
Titratable acidity	4614	2	45144359	16.7311	0.000111	0.18325
Titratable acidity	4597	2	46994991	9.45964	0.000228	0.20448
Titratable acidity	7155	3	8113618	16.1491	0.000144	0.18017
Titratable acidity	2383	3	57066578	14.3175	0.000317	0.1612
Titratable acidity	7588	3	57099944	14.3175	0.000317	0.1612
Titratable acidity	7587	3	57220563	14.3175	0.000317	0.1612
Titratable acidity	4652	3	64315551	13.2935	1.25e-05	0.26478
Titratable acidity	4651	3	64418304	8.50623	0.000488	0.18786
Titratable acidity	1210	4	222976	10.8047	8.01e-05	0.22677
Titratable acidity	1010	4	344863	10.8047	8.01e-05	0.22677
Titratable acidity	3449	7	54696940	23.4492	7.12e-06	0.23876
Titratable acidity	6214	8	3250151	8.80716	0.000383	0.19318
Titratable acidity	6215	8	3259296	8.80716	0.000383	0.19318
Titratable acidity	7036	8	60436829	8.69876	0.000418	0.19127
Titratable acidity	1875	8	60494335	17.9191	6.7e-05	0.19367
Titratable acidity	3104	10	60360427	9.71016	0.000187	0.20873
Titratable acidity	2246	11	7863387	13.2543	0.000509	0.15109
Titratable acidity	1889	12	3977175	9.24046	0.000271	0.20072
Titratable acidity	1890	12	3978040	9.24046	0.000271	0.20072
Titratable acidity	1893	12	3978049	9.24046	0.000271	0.20072
Titratable acidity	7035	12	65127452	15.182	0.000217	0.16924
Titratable acidity	7033	12	65217383	15.1751	0.000217	0.16918
AsA	7485	2	31882357	14.1587	0.00034	0.13644
AsA	7486	2	31899173	12.7671	0.000634	0.12505
AsA	7487	2	31906536	12.7671	0.000634	0.12505
AsA	7590	3	57050032	13.5714	0.000441	0.13168
AsA	2384	3	57050152	13.5714	0.000441	0.13168
AsA	712	3	57050170	13.5714	0.000441	0.13168
AsA	2383	3	57066578	20.6719	2.15e-05	0.18521
AsA	7588	3	57099944	20.6719	2.15e-05	0.18521
AsA	7587	3	57220563	20.6719	2.15e-05	0.18521
AsA	1241	5	61782821	9.675	0.000192	0.17782
AsA	2610	9	66176621	15.5636	0.000183	0.14757
AsA	2611	9	66184768	15.5636	0.000183	0.14757
AsA	7035	12	65127452	12.8741	0.000604	0.12594
Phenols	3386	1	71423601	13.3602	0.000485	0.13057
Phenols	2314	2	32018426	16.129	0.000145	0.15476
Phenols	2032	2	42190707	12.8222	0.000623	0.12739
Phenols	4172	9	1751628	13.4514	0.000466	0.13132
Phenols	4171	9	1751718	13.4514	0.000466	0.13132
Phenols	4170	9	1751796	13.4514	0.000466	0.13132
Phenols	2610	9	66176621	14.3639	0.00031	0.13875
Phenols	2611	9	66184768	14.3639	0.00031	0.13875
Phenols	6765	10	62487701	14.9848	0.000236	0.14371
Phenols	5	10	63282623	13.9799	0.000368	0.13564
Phenols	4365	11	3259108	22.9893	8.53e-06	0.2019
Fresh weight	3156	1	82422839	16.2425	0.000137	0.10863
Fresh weight	3157	1	82425848	16.2425	0.000137	0.10863
Fresh weight	3158	1	82428932	16.2425	0.000137	0.10863
Fresh weight	3160	1	82432605	17.184	9.14e-05	0.11371
Fresh weight	5345	1	82439741	17.184	9.14e-05	0.11371
Fresh weight	3162	1	82439765	17.184	9.14e-05	0.11371
Fresh weight	3164	1	82446972	17.184	9.14e-05	0.11371
Fresh weight	3183	1	82521013	17.184	9.14e-05	0.11371
Fresh weight	3226	1	82537248	17.184	9.14e-05	0.11371
Fresh weight	2275	8	887435	18.135	6.12e-05	0.11874
Fresh weight	1138	11	50710686	19.1243	4.06e-05	0.12386
Fresh weight	3617	11	51937520	12.7892	0.000628	0.08902
Fresh weight	2076	11	52053483	14.9736	0.000237	0.10161
Fresh weight	2077	11	52053561	14.9736	0.000237	0.10161
Dry weight	4791	1	71476798	12.3458	2.5e-05	0.20996
Dry weight	2032	2	42190707	16.4408	0.000127	0.15292
Dry weight	4612	2	45543715	15.0354	0.000231	0.14056
Dry weight	2582	2	47948977	22.1497	1.19e-05	0.19143
Dry weight	2581	2	47950146	22.1497	1.19e-05	0.19143
Dry weight	4589	2	47971973	14.9558	0.000241	0.14136
Dry weight	2580	2	47978004	14.6602	0.000272	0.13765
Dry weight	2579	2	47981567	14.6602	0.000272	0.13765
Dry weight	6245	3	7341433	19.458	3.64e-05	0.17701
Dry weight	783	3	7518489	9.66882	0.000193	0.17418
Dry weight	4124	3	7911146	18.0328	6.39e-05	0.16297
Dry weight	2239	3	8056659	16.7011	0.000112	0.15321
Dry weight	840	3	9695544	14.9583	0.000239	0.13997
Dry weight	3444	3	10158777	14.9583	0.000239	0.13997
Dry weight	5780	3	12248961	18.8249	4.59e-05	0.16865
Dry weight	3832	3	12457177	18.8249	4.59e-05	0.16865
Dry weight	3829	3	13192840	18.8249	4.59e-05	0.16865
Dry weight	3825	3	14367535	18.8249	4.59e-05	0.16865
Dry weight	3823	3	14876433	18.8249	4.59e-05	0.16865
Dry weight	4192	3	20518295	18.8249	4.59e-05	0.16865
Dry weight	1028	3	21330031	18.8249	4.59e-05	0.16865
Dry weight	3960	3	45955001	12.861	0.000608	0.12332
Dry weight	2205	3	46842808	16.243	0.000137	0.14978
Dry weight	2206	3	46889250	15.2723	0.000208	0.14239
Dry weight	443	3	46891412	15.2723	0.000208	0.14239
Dry weight	2213	3	48350243	19.8859	2.96e-05	0.1761
Dry weight	2212	3	48350489	19.8859	2.96e-05	0.1761
Dry weight	2211	3	48392641	19.8859	2.96e-05	0.1761
Dry weight	2554	3	54112274	12.9176	0.000592	0.12378
Dry weight	7590	3	57050032	13.1514	0.000533	0.12567
Dry weight	2384	3	57050152	13.1514	0.000533	0.12567
Dry weight	712	3	57050170	13.1514	0.000533	0.12567
Dry weight	2383	3	57066578	18.0315	6.39e-05	0.16297
Dry weight	7588	3	57099944	18.0315	6.39e-05	0.16297
Dry weight	7587	3	57220563	18.0315	6.39e-05	0.16297
Dry weight	4298	3	63813103	32.9412	2.1e-07	0.25542
Dry weight	4297	3	63813697	32.9412	2.1e-07	0.25542
Dry weight	4296	3	63813769	32.9412	2.1e-07	0.25542
Dry weight	4295	3	63813973	32.9412	2.1e-07	0.25542
Dry weight	4294	3	63862537	32.9412	2.1e-07	0.25542
Dry weight	4292	3	64094507	17.9953	6.49e-05	0.1627
Dry weight	4291	3	64135699	17.9953	6.49e-05	0.1627
Dry weight	4650	3	64580045	33.1324	1.96e-07	0.25643
Dry weight	5870	5	12108655	13.0968	0.000546	0.12523
Dry weight	3230	6	1455324	18.9731	4.32e-05	0.1697
Dry weight	5077	6	36013452	14.7061	0.000267	0.13801
Dry weight	1563	6	36020051	14.7061	0.000267	0.13801
Dry weight	5075	6	36020120	14.7061	0.000267	0.13801
Dry weight	5073	6	36116088	14.7061	0.000267	0.13801
Dry weight	483	6	44717905	14.3277	0.000315	0.13505
Dry weight	4104	6	44723197	14.3277	0.000315	0.13505
Dry weight	5963	7	55250709	14.0891	0.00035	0.13317
Dry weight	1236	8	61636166	8.23926	0.000606	0.15328
Dry weight	4452	8	61796437	25.5034	3.21e-06	0.21283
Dry weight	4453	8	61862396	13.8003	0.000398	0.13088
Dry weight	6473	9	763231	21.2272	1.72e-05	0.18527
Dry weight	4365	11	3259108	16.5244	0.000121	0.15189
Dry weight	7686	11	13930865	8.81108	0.000382	0.1618
Dry weight	7688	11	14406163	8.81108	0.000382	0.1618
Dry weight	7474	11	15706500	8.14264	0.000655	0.15181
Dry weight	7065	12	5390949	13.5005	0.000456	0.12848
Dry weight	7035	12	65127452	14.2818	0.000322	0.13469
Dry weight	7033	12	65217383	16.1999	0.000139	0.14945
Soluble solids	2252	0	15176141	13.8412	0.000391	0.1433
Soluble solids	4791	1	71476798	8.34345	0.000557	0.16912
Soluble solids	2607	2	30282485	14.9471	0.00024	0.15278
Soluble solids	7126	2	30301086	14.9471	0.00024	0.15278
Soluble solids	6243	3	7604371	12.7999	0.000625	0.13414
Soluble solids	2205	3	46842808	14.0268	0.00036	0.14491
Soluble solids	2206	3	46889250	13.0238	0.000565	0.13613
Soluble solids	443	3	46891412	13.0238	0.000565	0.13613
Soluble solids	587	5	3416213	12.702	0.000653	0.13327
b-carotene	1258	7	56555259	16.4102	0.000127	0.17343
b-carotene	1361	9	65513479	16.4102	0.000127	0.17343
pH	2327	1	1086936	10.4031	0.000109	0.2248
pH	2325	1	3694528	16.7679	0.000109	0.18737
pH	4120	1	86322681	11.63	4.28e-05	0.24476
pH	2507	4	2275409	8.21165	0.000619	0.18634
pH	2508	4	2275453	13.7999	0.000402	0.16104
pH	4420	4	2281574	8.21165	0.000619	0.18634
pH	4421	4	2282073	8.21165	0.000619	0.18634
pH	4422	4	2282160	8.21165	0.000619	0.18634
pH	4423	4	2282454	8.21165	0.000619	0.18634
pH	2509	4	2285689	8.21165	0.000619	0.18634
pH	2510	4	2286052	8.21165	0.000619	0.18634
pH	2511	4	2301402	8.21165	0.000619	0.18634
pH	2513	4	2305712	8.21165	0.000619	0.18634
pH	2514	4	2330744	8.21165	0.000619	0.18634
pH	7425	8	236721	15.0765	0.000227	0.17174
pH	6214	8	3250151	8.94934	0.000342	0.19971
pH	6215	8	3259296	8.94934	0.000342	0.19971
pH	2141	8	53690770	8.94	0.000344	0.19954
pH	3615	9	238040	13.0942	0.000547	0.15263
pH	3613	9	546710	14.8939	0.000246	0.17001
pH	2246	11	7863387	18.2167	5.92e-05	0.20029
trans_licopene	3525	3	8291198	15.6074	0.000182	0.17546
trans_licopene	3526	3	8571009	15.6105	0.00018	0.17213
trans_licopene	3104	10	60360427	9.51952	0.000217	0.20427
